# Supplementary material for: Establishment of a human cell line with a surface display system for screening and optimizing Na+-taurocholate cotransporting polypeptide-binding peptides
Source: Front Microbiol. 2022 Aug 17;13:920280. doi: 10.3389/fmicb.2022.920280 (PMC9428559; doi:10.3389/fmicb.2022.920280)
Supplement: Supplementary file 2 [file Table_2.XLSX]

## Sheet: Sheet1
>Seq1_77436_1458898_0.0531	Seq1	77436	0.0531
CTCTGGGATTCTTTCCCGACCACCAGTTGGATCCAAAGCGTCGGATTGATCAGTATTCCGGCGCAACAAACTTCTCTCTGCTGAAACAAGCCGGAGATGTCGAAGAGAATCCTGGACCGATGGCCAAGCCTTTGTCTCAAGAAGAATCCACCCTCATTGAAAGAGCAACGGCTACAATCAACAGCATCCCCATCTCT			.
>Seq2_50177_1458898_0.0344	Seq2	50177	0.0344
CTCTGGGATTCTTTCCCGACCACCAGTTGGATCCATATATTTTGATGGATATTATGTCCGGCGCAACAAACTTCTCTCTGCTGAAACAAGCCGGAGATGTCGAAGAGAATCCTGGACCGATGGCCAAGCCTTTGTCTCAAGAAGAATCCACCCTCATTGAAAGAGCAACGGCTACAATCAACAGCATCCCCATCTCT			.
>Seq3_30487_1458898_0.0209	Seq3	30487	0.0209
CTCTGGGATTCTTTCCCGACCACCAGTTGGATCCAAAGCGTCGGATTGATCAGTATTCCGGCGCAACAAACTTCTCTCTGCTGAAACAAGCCGGAGATGTCGAAGAGAATCCTGGACCGATGGCCAAGCCTTTGTCTCAAGAAGAATCCACCCTCATTGAAAGAGCAACGGCTACAATCAACAGCATCCCCATCTCA			.
>Seq4_24515_1458898_0.0168	Seq4	24515	0.0168
CTCTGGGATTCTTTCCCGACCACCAGTTGGATCCATTGTGGACGAGTAATAAGAAGTCCGGCGCAACAAACTTCTCTCTGCTGAAACAAGCCGGAGATGTCGAAGAGAATCCTGGACCGATGGCCAAGCCTTTGTCTCAAGAAGAATCCACCCTCATTGAAAGAGCAACGGCTACAATCAACAGCATCCCCATCTCT			.
>Seq5_22423_1458898_0.0154	Seq5	22423	0.0154
CTCTGGGATTCTTTCCCGACCACCAGTTGGATCCATTGCGGCGGGTGGCGGAGTTTTCCGGCGCAACAAACTTCTCTCTGCTGAAACAAGCCGGAGATGTCGAAGAGAATCCTGGACCGATGGCCAAGCCTTTGTCTCAAGAAGAATCCACCCTCATTGAAAGAGCAACGGCTACAATCAACAGCATCCCCATCTCT			.
>Seq6_18089_1458898_0.0124	Seq6	18089	0.0124
CTCTGGGATTCTTTCCCGACCACCAGTTGGATCCATATATTTTGATGGATATTATGTCCGGCGCAACAAACTTCTCTCTGCTGAAACAAGCCGGAGATGTCGAAGAGAATCCTGGACCGATGGCCAAGCCTTTGTCTCAAGAAGAATCCACCCTCATTGAAAGAGCAACGGCTACAATCAACAGCATCCCCATCTCA			.
>Seq7_18040_1458898_0.0124	Seq7	18040	0.0124
CTCTGGGATTCTTTCCCGACCACCAGTTGGATCCACGTAATAAGGATTGTCATTTGTCCGGCGCAACAAACTTCTCTCTGCTGAAACAAGCCGGAGATGTCGAAGAGAATCCTGGACCGATGGCCAAGCCTTTGTCTCAAGAAGAATCCACCCTCATTGAAAGAGCAACGGCTACAATCAACAGCATCCCCATCTCT			.
>Seq8_15359_1458898_0.0105	Seq8	15359	0.0105
CTCTGGGATTCTTTCCCGACCACCAGTTGGATCCATATGTGCCGCTGATGAAGGCTTCCGGCGCAACAAACTTCTCTCTGCTGAAACAAGCCGGAGATGTCGAAGAGAATCCTGGACCGATGGCCAAGCCTTTGTCTCAAGAAGAATCCACCCTCATTGAAAGAGCAACGGCTACAATCAACAGCATCCCCATCTCT			.
>Seq9_15336_1458898_0.0105	Seq9	15336	0.0105
CTCTGGGATTCTTTCCCGACCACCAGTTGGATCCAATGGGTGATGTGAGGTCTGGGTCCGGCGCAACAAACTTCTCTCTGCTGAAACAAGCCGGAGATGTCGAAGAGAATCCTGGACCGATGGCCAAGCCTTTGTCTCAAGAAGAATCCACCCTCATTGAAAGAGCAACGGCTACAATCAACAGCATCCCCATCTCT			.
>Seq10_11189_1458898_0.0077	Seq10	11189	0.0077
CTCTGGGATTCTTTCCCGACCACCAGTTGGATCCACAGGTGCTTTGGTTTACTACGTCCGGCGCAACAAACTTCTCTCTGCTGAAACAAGCCGGAGATGTCGAAGAGAATCCTGGACCGATGGCCAAGCCTTTGTCTCAAGAAGAATCCACCCTCATTGAAAGAGCAACGGCTACAATCAACAGCATCCCCATCTCT			.
>Seq11_9571_1458898_0.0066	Seq11	9571	0.0066
CTCTGGGATTCTTTCCCGACCACCAGTTGGATCCAGGTTCGCGGAATTCCGGCGCAACAAACTTCTCTCTGCTGAAACAAGCCGGAGATGTCGAAGAGAATCCTGGACCGATGGCCAAGCCTTTGTCTCAAGAAGAATCCACCCTCATTGAAAGAGCAACGGCTACAATCAACAGCATCCCCATCTCT			.
>Seq12_9466_1458898_0.0065	Seq12	9466	0.0065
CTCTGGGATTCTTTCCCGACCACCAGTTGGATCCATTGTGGACGAGTAATAAGAAGTCCGGCGCAACAAACTTCTCTCTGCTGAAACAAGCCGGAGATGTCGAAGAGAATCCTGGACCGATGGCCAAGCCTTTGTCTCAAGAAGAATCCACCCTCATTGAAAGAGCAACGGCTACAATCAACAGCATCCCCATCTCA			.
>Seq13_9021_1458898_0.0062	Seq13	9021	0.0062
CTCTGGGATTCTTTCCCGACCACCAGTTGGATCCATTGTATCTGCCGATTCAGATGTCCGGCGCAACAAACTTCTCTCTGCTGAAACAAGCCGGAGATGTCGAAGAGAATCCTGGACCGATGGCCAAGCCTTTGTCTCAAGAAGAATCCACCCTCATTGAAAGAGCAACGGCTACAATCAACAGCATCCCCATCTCT			.
>Seq14_8684_1458898_0.0060	Seq14	8684	0.006
CTCTGGGATTCTTTCCCGACCACCAGTTGGATCCATTGCGGCGGGTGGCGGAGTTTTCCGGCGCAACAAACTTCTCTCTGCTGAAACAAGCCGGAGATGTCGAAGAGAATCCTGGACCGATGGCCAAGCCTTTGTCTCAAGAAGAATCCACCCTCATTGAAAGAGCAACGGCTACAATCAACAGCATCCCCATCTCA			.
>Seq15_7668_1458898_0.0053	Seq15	7668	0.0053
CTCTGGGATTCTTTCCCGACCACCAGTTGGATCCACCTACGCTGTGTTTTCCTGGGTCCGGCGCAACAAACTTCTCTCTGCTGAAACAAGCCGGAGATGTCGAAGAGAATCCTGGACCGATGGCCAAGCCTTTGTCTCAAGAAGAATCCACCCTCATTGAAAGAGCAACGGCTACAATCAACAGCATCCCCATCTCT			.
>Seq16_7082_1458898_0.0049	Seq16	7082	0.0049
CTCTGGGATTCTTTCCCGACCACCAGTTGGATCCATGTGCTTCGTGTACTAAGGATTCCGGCGCAACAAACTTCTCTCTGCTGAAACAAGCCGGAGATGTCGAAGAGAATCCTGGACCGATGGCCAAGCCTTTGTCTCAAGAAGAATCCACCCTCATTGAAAGAGCAACGGCTACAATCAACAGCATCCCCATCTCT			.
>Seq17_6983_1458898_0.0048	Seq17	6983	0.0048
CTCTGGGATTCTTTCCCGACCACCAGTTGGATCCACGTAATAAGGATTGTCATTTGTCCGGCGCAACAAACTTCTCTCTGCTGAAACAAGCCGGAGATGTCGAAGAGAATCCTGGACCGATGGCCAAGCCTTTGTCTCAAGAAGAATCCACCCTCATTGAAAGAGCAACGGCTACAATCAACAGCATCCCCATCTCA			.
>Seq18_6342_1458898_0.0043	Seq18	6342	0.0043
CTCTGGGATTCTTTCCCGACCACCAGTTGGATCCAAAGCGTCGGATTGATCAGTATTCCGGCGCAACAAACTTCTCTCTGCTGAAACAAGCCGGAGATGTCGAAGAGAATCCTGGACCGATGGCCAAGCCTTTGTCTCAAGAAGAATCCACCCTCATTGAAAGAGCAACGGCTACAATCAACAGCATCCCCATCGCA			.
>Seq19_6288_1458898_0.0043	Seq19	6288	0.0043
CTCTGGGATTCTTTCCCGACCACCAGTTGGATCCACCTGGGGTTGGGACTAGGGGTTCCGGCGCAACAAACTTCTCTCTGCTGAAACAAGCCGGAGATGTCGAAGAGAATCCTGGACCGATGGCCAAGCCTTTGTCTCAAGAAGAATCCACCCTCATTGAAAGAGCAACGGCTACAATCAACAGCATCCCCATCTCT			.
>Seq20_6275_1458898_0.0043	Seq20	6275	0.0043
CTCTGGGATTCTTTCCCGACCACCAGTTGGATCCATGGTATGATTGTGCTAAGAGTTCCGGCGCAACAAACTTCTCTCTGCTGAAACAAGCCGGAGATGTCGAAGAGAATCCTGGACCGATGGCCAAGCCTTTGTCTCAAGAAGAATCCACCCTCATTGAAAGAGCAACGGCTACAATCAACAGCATCCCCATCTCT			.
>Seq21_6252_1458898_0.0043	Seq21	6252	0.0043
CTCTGGGATTCTTTCCCGACCACCAGTTGGATCCAGCGCTGCGGTCTTTTTTGGGGTCCGGCGCAACAAACTTCTCTCTGCTGAAACAAGCCGGAGATGTCGAAGAGAATCCTGGACCGATGGCCAAGCCTTTGTCTCAAGAAGAATCCACCCTCATTGAAAGAGCAACGGCTACAATCAACAGCATCCCCATCTCT			.
>Seq22_5848_1458898_0.0040	Seq22	5848	0.004
CTCTGGGATTCTTTCCCGACCACCAGTTGGATCCAACGAGGCGTGGGGCGATTTATTCCGGCGCAACAAACTTCTCTCTGCTGAAACAAGCCGGAGATGTCGAAGAGAATCCTGGACCGATGGCCAAGCCTTTGTCTCAAGAAGAATCCACCCTCATTGAAAGAGCAACGGCTACAATCAACAGCATCCCCATCTCT			.
>Seq23_5781_1458898_0.0040	Seq23	5781	0.004
CTCTGGGATTCTTTCCCGACCACCAGTTGGATCCAATGGGTGATGTGAGGTCTGGGTCCGGCGCAACAAACTTCTCTCTGCTGAAACAAGCCGGAGATGTCGAAGAGAATCCTGGACCGATGGCCAAGCCTTTGTCTCAAGAAGAATCCACCCTCATTGAAAGAGCAACGGCTACAATCAACAGCATCCCCATCTCA			.
>Seq24_5718_1458898_0.0039	Seq24	5718	0.0039
CTCTGGGATTCTTTCCCGACCACCAGTTGGATCCAACGCCTTCGCGTCGGAAGCATTCCGGCGCAACAAACTTCTCTCTGCTGAAACAAGCCGGAGATGTCGAAGAGAATCCTGGACCGATGGCCAAGCCTTTGTCTCAAGAAGAATCCACCCTCATTGAAAGAGCAACGGCTACAATCAACAGCATCCCCATCTCT			.
>Seq25_5590_1458898_0.0038	Seq25	5590	0.0038
CTCTGGGATTCTTTCCCGACCACCAGTTGGATCCATATGTGCCGCTGATGAAGGCTTCCGGCGCAACAAACTTCTCTCTGCTGAAACAAGCCGGAGATGTCGAAGAGAATCCTGGACCGATGGCCAAGCCTTTGTCTCAAGAAGAATCCACCCTCATTGAAAGAGCAACGGCTACAATCAACAGCATCCCCATCTCA			.
>Seq26_5276_1458898_0.0036	Seq26	5276	0.0036
CTCTGGGATTCTTTCCCGACCACCAGTTGGATCCACATCGTGATCTTAGGGCTCTGTCCGGCGCAACAAACTTCTCTCTGCTGAAACAAGCCGGAGATGTCGAAGAGAATCCTGGACCGATGGCCAAGCCTTTGTCTCAAGAAGAATCCACCCTCATTGAAAGAGCAACGGCTACAATCAACAGCATCCCCATCTCT			.
>Seq27_5001_1458898_0.0034	Seq27	5001	0.0034
CTCTGGGATTCTTTCCCGACCACCAGTTGGATCCATCTGTGATTAATGCGGCGACTTCCGGCGCAACAAACTTCTCTCTGCTGAAACAAGCCGGAGATGTCGAAGAGAATCCTGGACCGATGGCCAAGCCTTTGTCTCAAGAAGAATCCACCCTCATTGAAAGAGCAACGGCTACAATCAACAGCATCCCCATCTCT			.
>Seq28_4946_1458898_0.0034	Seq28	4946	0.0034
CTCTGGGATTCTTTCCCGACCACCAGTTGGATCCAATGTGGATGTGTTCGTTTAATTCCGGCGCAACAAACTTCTCTCTGCTGAAACAAGCCGGAGATGTCGAAGAGAATCCTGGACCGATGGCCAAGCCTTTGTCTCAAGAAGAATCCACCCTCATTGAAAGAGCAACGGCTACAATCAACAGCATCCCCATCTCT			.
>Seq29_4860_1458898_0.0033	Seq29	4860	0.0033
CTCTGGGATTCTTTCCCGACCACCAGTTGGATCCAAAGGTGACGTCGTGGCATGCGTCCGGCGCAACAAACTTCTCTCTGCTGAAACAAGCCGGAGATGTCGAAGAGAATCCTGGACCGATGGCCAAGCCTTTGTCTCAAGAAGAATCCACCCTCATTGAAAGAGCAACGGCTACAATCAACAGCATCCCCATCTCT			.
>Seq30_4656_1458898_0.0032	Seq30	4656	0.0032
CTCTGGGATTCTTTCCCGACCACCAGTTGGATCCAGGATCCGGCGCAACAAACTTCTCTCTGCTGAAACAAGCCGGAGATGTCGAAGAGAATCCTGGACCGATGGCCAAGCCTTTGTCTCAAGAAGAATCCACCCTCATTGAAAGAGCAACGGCTACAATCAACAGCATCCCCATCTCT			.
>Seq31_4650_1458898_0.0032	Seq31	4650	0.0032
CTCTGGGATTCTTTCCCGACCACCAGTTGGATCCACAGGTGCTTTGGTTTACTACGTCCGGCGCAACAAACTTCTCTCTGCTGAAACAAGCCGGAGATGTCGAAGAGAATCCTGGACCGATGGCCAAGCCTTTGTCTCAAGAAGAATCCACCCTCATTGAAAGAGCAACGGCTACAATCAACAGCATCCCCATCTCA			.
>Seq32_4619_1458898_0.0032	Seq32	4619	0.0032
CTCTGGGATTCTTTCCCGACCACCAGTTGGATCCAACTACGGCTCGGAGGCCGACGTCCGGCGCAACAAACTTCTCTCTGCTGAAACAAGCCGGAGATGTCGAAGAGAATCCTGGACCGATGGCCAAGCCTTTGTCTCAAGAAGAATCCACCCTCATTGAAAGAGCAACGGCTACAATCAACAGCATCCCCATCTCT			.
>Seq33_4321_1458898_0.0030	Seq33	4321	0.003
CTCTGGGATTCTTTCCCGACCACCAGTTGGATCCATTGGTGAAGGTTGGTCCGTTTTCCGGCGCAACAAACTTCTCTCTGCTGAAACAAGCCGGAGATGTCGAAGAGAATCCTGGACCGATGGCCAAGCCTTTGTCTCAAGAAGAATCCACCCTCATTGAAAGAGCAACGGCTACAATCAACAGCATCCCCATCTCT			.
>Seq34_4285_1458898_0.0029	Seq34	4285	0.0029
CTCTGGGATTCTTTCCCGACCACCAGTTGGATCCAAATAGTTTGTGTAAGTCTCAGTCCGGCGCAACAAACTTCTCTCTGCTGAAACAAGCCGGAGATGTCGAAGAGAATCCTGGACCGATGGCCAAGCCTTTGTCTCAAGAAGAATCCACCCTCATTGAAAGAGCAACGGCTACAATCAACAGCATCCCCATCTCT			.
>Seq35_4166_1458898_0.0029	Seq35	4166	0.0029
CTCTGGGATTCTTTCCCGACCACCAGTTGGATCCAACTAGTATGATGAGGATGTTGTCCGGCGCAACAAACTTCTCTCTGCTGAAACAAGCCGGAGATGTCGAAGAGAATCCTGGACCGATGGCCAAGCCTTTGTCTCAAGAAGAATCCACCCTCATTGAAAGAGCAACGGCTACAATCAACAGCATCCCCATCTCT			.
>Seq36_4163_1458898_0.0029	Seq36	4163	0.0029
CTCTGGGATTCTTTCCCGACCACCAGTTGGATCCATCTGAGGTGGTGGATAATGTTTCCGGCGCAACAAACTTCTCTCTGCTGAAACAAGCCGGAGATGTCGAAGAGAATCCTGGACCGATGGCCAAGCCTTTGTCTCAAGAAGAATCCACCCTCATTGAAAGAGCAACGGCTACAATCAACAGCATCCCCATCTCT			.
>Seq37_4133_1458898_0.0028	Seq37	4133	0.0028
CTCTGGGATTCTTTCCCGACCACCAGTTGGATCCATATACTCTGGGGTATTATGATTCCGGCGCAACAAACTTCTCTCTGCTGAAACAAGCCGGAGATGTCGAAGAGAATCCTGGACCGATGGCCAAGCCTTTGTCTCAAGAAGAATCCACCCTCATTGAAAGAGCAACGGCTACAATCAACAGCATCCCCATCTCT			.
>Seq38_4127_1458898_0.0028	Seq38	4127	0.0028
CTCTGGGATTCTTTCCCGACCACCAGTTGGATCCATTGACTGCTCATTCTAGGCCTTCCGGCGCAACAAACTTCTCTCTGCTGAAACAAGCCGGAGATGTCGAAGAGAATCCTGGACCGATGGCCAAGCCTTTGTCTCAAGAAGAATCCACCCTCATTGAAAGAGCAACGGCTACAATCAACAGCATCCCCATCTCT			.
>Seq39_3784_1458898_0.0026	Seq39	3784	0.0026
CTCTGGGATTCTTTCCCGACCACCAGTTGGATCCACCTCATACGGATAAGTATCCGTCCGGCGCAACAAACTTCTCTCTGCTGAAACAAGCCGGAGATGTCGAAGAGAATCCTGGACCGATGGCCAAGCCTTTGTCTCAAGAAGAATCCACCCTCATTGAAAGAGCAACGGCTACAATCAACAGCATCCCCATCTCT			.
>Seq40_3740_1458898_0.0026	Seq40	3740	0.0026
CTCTGGGATTCTTTCCCGACCACCAGTTGGATCCATCTAAGATTAGTGTTACTATGTCCGGCGCAACAAACTTCTCTCTGCTGAAACAAGCCGGAGATGTCGAAGAGAATCCTGGACCGATGGCCAAGCCTTTGTCTCAAGAAGAATCCACCCTCATTGAAAGAGCAACGGCTACAATCAACAGCATCCCCATCTCT			.
>Seq41_3736_1458898_0.0026	Seq41	3736	0.0026
CTCTGGGATTCTTTCCCGACCACCAGTTGGATCCATATATTTTGATGGATATTATGTCCGGCGCAACAAACTTCTCTCTGCTGAAACAAGCCGGAGATGTCGAAGAGAATCCTGGACCGATGGCCAAGCCTTTGTCTCAAGAAGAATCCACCCTCATTGAAAGAGCAACGGCTACAATCAACAGCATCCCCATCGCA			.
>Seq42_3717_1458898_0.0025	Seq42	3717	0.0025
CTCTGGGATTCTTTCCCGACCACCAGTTGGATCCATCTATGAATCTTCCGAATAATTCCGGCGCAACAAACTTCTCTCTGCTGAAACAAGCCGGAGATGTCGAAGAGAATCCTGGACCGATGGCCAAGCCTTTGTCTCAAGAAGAATCCACCCTCATTGAAAGAGCAACGGCTACAATCAACAGCATCCCCATCTCT			.
>Seq43_3716_1458898_0.0025	Seq43	3716	0.0025
CTCTGGGATTCTTTCCCGACCACCAGTTGGATCCATCGGCGCGTCATCGTAATGTTTCCGGCGCAACAAACTTCTCTCTGCTGAAACAAGCCGGAGATGTCGAAGAGAATCCTGGACCGATGGCCAAGCCTTTGTCTCAAGAAGAATCCACCCTCATTGAAAGAGCAACGGCTACAATCAACAGCATCCCCATCTCT			.
>Seq44_3671_1458898_0.0025	Seq44	3671	0.0025
CTCTGGGATTCTTTCCCGACCACCAGTTGGATCCATTGACGATGAATCGGACTAATTCCGGCGCAACAAACTTCTCTCTGCTGAAACAAGCCGGAGATGTCGAAGAGAATCCTGGACCGATGGCCAAGCCTTTGTCTCAAGAAGAATCCACCCTCATTGAAAGAGCAACGGCTACAATCAACAGCATCCCCATCTCT			.
>Seq45_3614_1458898_0.0025	Seq45	3614	0.0025
CTCTGGGATTCTTTCCCGACCACCAGTTGGATCCAAATCCTATTATTACTACTTGGTCCGGCGCAACAAACTTCTCTCTGCTGAAACAAGCCGGAGATGTCGAAGAGAATCCTGGACCGATGGCCAAGCCTTTGTCTCAAGAAGAATCCACCCTCATTGAAAGAGCAACGGCTACAATCAACAGCATCCCCATCTCT			.
>Seq46_3539_1458898_0.0024	Seq46	3539	0.0024
CTCTGGGATTCTTTCCCGACCACCAGTTGGATCCATTGGGTGATATTCGTTGGAAGTCCGGCGCAACAAACTTCTCTCTGCTGAAACAAGCCGGAGATGTCGAAGAGAATCCTGGACCGATGGCCAAGCCTTTGTCTCAAGAAGAATCCACCCTCATTGAAAGAGCAACGGCTACAATCAACAGCATCCCCATCTCT			.
>Seq47_3531_1458898_0.0024	Seq47	3531	0.0024
CTCTGGGATTCTTTCCCGACCACCAGTTGGATCCAGGTTCGCGGAATTCCGGCGCAACAAACTTCTCTCTGCTGAAACAAGCCGGAGATGTCGAAGAGAATCCTGGACCGATGGCCAAGCCTTTGTCTCAAGAAGAATCCACCCTCATTGAAAGAGCAACGGCTACAATCAACAGCATCCCCATCTCA			.
>Seq48_3436_1458898_0.0024	Seq48	3436	0.0024
CTCTGGGATTCTTTCCCGACCACCAGTTGGATCCATCTATGCATTGTAGTAGGGAGTCCGGCGCAACAAACTTCTCTCTGCTGAAACAAGCCGGAGATGTCGAAGAGAATCCTGGACCGATGGCCAAGCCTTTGTCTCAAGAAGAATCCACCCTCATTGAAAGAGCAACGGCTACAATCAACAGCATCCCCATCTCT			.
>Seq49_3405_1458898_0.0023	Seq49	3405	0.0023
CTCTGGGATTCTTTCCCGACCACCAGTTGGATCCATTTAAGCTGATGCGTACTACGTCCGGCGCAACAAACTTCTCTCTGCTGAAACAAGCCGGAGATGTCGAAGAGAATCCTGGACCGATGGCCAAGCCTTTGTCTCAAGAAGAATCCACCCTCATTGAAAGAGCAACGGCTACAATCAACAGCATCCCCATCTCT			.
>Seq50_3383_1458898_0.0023	Seq50	3383	0.0023
CTCTGGGATTCTTTCCCGACCACCAGTTGGATCCAGCTAGGACGATTCAGCGGAAGTCCGGCGCAACAAACTTCTCTCTGCTGAAACAAGCCGGAGATGTCGAAGAGAATCCTGGACCGATGGCCAAGCCTTTGTCTCAAGAAGAATCCACCCTCATTGAAAGAGCAACGGCTACAATCAACAGCATCCCCATCTCT			.
>Seq51_3314_1458898_0.0023	Seq51	3314	0.0023
CTCTGGGATTCTTTCCCGACCACCAGTTGGATCCATTGTATCTGCCGATTCAGATGTCCGGCGCAACAAACTTCTCTCTGCTGAAACAAGCCGGAGATGTCGAAGAGAATCCTGGACCGATGGCCAAGCCTTTGTCTCAAGAAGAATCCACCCTCATTGAAAGAGCAACGGCTACAATCAACAGCATCCCCATCTCA			.
>Seq52_3298_1458898_0.0023	Seq52	3298	0.0023
CTCTGGGATTCTTTCCCGACCACCAGTTGGATCCAATTTGTTCGtttttttttACTTCCGGCGCAACAAACTTCTCTCTGCTGAAACAAGCCGGAGATGTCGAAGAGAATCCTGGACCGATGGCCAAGCCTTTGTCTCAAGAAGAATCCACCCTCATTGAAAGAGCAACGGCTACAATCAACAGCATCCCCATCTCT			.
>Seq53_3225_1458898_0.0022	Seq53	3225	0.0022
CTCTGGGATTCTTTCCCGACCACCAGTTGGATCCACTGAAGAATCATAGGTATAATTCCGGCGCAACAAACTTCTCTCTGCTGAAACAAGCCGGAGATGTCGAAGAGAATCCTGGACCGATGGCCAAGCCTTTGTCTCAAGAAGAATCCACCCTCATTGAAAGAGCAACGGCTACAATCAACAGCATCCCCATCTCT			.
>Seq54_3196_1458898_0.0022	Seq54	3196	0.0022
CTCTGGGATTCTTTCCCGACCACCAGTTGGATCCAATGAGTTGGATTAATACGATGTCCGGCGCAACAAACTTCTCTCTGCTGAAACAAGCCGGAGATGTCGAAGAGAATCCTGGACCGATGGCCAAGCCTTTGTCTCAAGAAGAATCCACCCTCATTGAAAGAGCAACGGCTACAATCAACAGCATCCCCATCTCT			.
>Seq55_3173_1458898_0.0022	Seq55	3173	0.0022
CTCTGGGATTTTTTCCCGACCACCAGTTGGATCCATGTTTGTCGTGGACGTTGACGTCCGGCGCAACAAACTTCTCTCTGCTGAAACGAGCCGGAGATGTCGAAGAGAATCCTGGACCGATGGCCAAGCCTTTGTCTCAAGAAGAATCCACCCTCATTGAAAGAGCAACGGCTACAATCAACAGCATCCCCATCTCT			.
>Seq56_3103_1458898_0.0021	Seq56	3103	0.0021
CTCTGGGATTCTTTCCCGACCACCAGTTGGATCCATTTTGTAGGACGAGGCTTGTGTCCGGCGCAACAAACTTCTCTCTGCTGAAACAAGCCGGAGATGTCGAAGAGAATCCTGGACCGATGGCCAAGCCTTTGTCTCAAGAAGAATCCACCCTCATTGAAAGAGCAACGGCTACAATCAACAGCATCCCCATCTCT			.
>Seq57_3016_1458898_0.0021	Seq57	3016	0.0021
CTCTGGGATTCTTTCCCGACCACCAGTTGGATCCAGCGGCTCTTCATTGGATGGATTCCGGCGCAACAAACTTCTCTCTGCTGAAACAAGCCGGAGATGTCGAAGAGAATCCTGGACCGATGGCCAAGCCTTTGTCTCAAGAAGAATCCACCCTCATTGAAAGAGCAACGGCTACAATCAACAGCATCCCCATCTCT			.
>Seq58_2953_1458898_0.0020	Seq58	2953	0.002
CTCTGGGATTCTTTCCCGACCACCAGTTGGATCCACCTACGCTGTGTTTTCCTGGGTCCGGCGCAACAAACTTCTCTCTGCTGAAACAAGCCGGAGATGTCGAAGAGAATCCTGGACCGATGGCCAAGCCTTTGTCTCAAGAAGAATCCACCCTCATTGAAAGAGCAACGGCTACAATCAACAGCATCCCCATCTCA			.
>Seq59_2884_1458898_0.0020	Seq59	2884	0.002
CTCTGGGATTCTTTCCCGACCACCAGTTGGATCCAACTATGGCTTCGTTTAAGAATTCCGGCGCAACAAACTTCTCTCTGCTGAAACAAGCCGGAGATGTCGAAGAGAATCCTGGACCGATGGCCAAGCCTTTGTCTCAAGAAGAATCCACCCTCATTGAAAGAGCAACGGCTACAATCAACAGCATCCCCATCTCT			.
>Seq60_2865_1458898_0.0020	Seq60	2865	0.002
CTCTGGGATTCTTTCCCGACCACCAGTTGGATCCATGTTGTGGTGGGATTAGGCGTTCCGGCGCAACAAACTTCTCTCTGCTGAAACAAGCCGGAGATGTCGAAGAGAATCCTGGACCGATGGCCAAGCCTTTGTCTCAAGAAGAATCCACCCTCATTGAAAGAGCAACGGCTACAATCAACAGCATCCCCATCTCT			.
>Seq61_2859_1458898_0.0020	Seq61	2859	0.002
CTCTGGGATTCTTTCCCGACCACCAGTTGGATCCATGGTCGGTTATGTGGGCTCAGTCCGGCGCAACAAACTTCTCTCTGCTGAAACAAGCCGGAGATGTCGAAGAGAATCCTGGACCGATGGCCAAGCCTTTGTCTCAAGAAGAATCCACCCTCATTGAAAGAGCAACGGCTACAATCAACAGCATCCCCATCTCT			.
>Seq62_2824_1458898_0.0019	Seq62	2824	0.0019
CTCTGGGATTCTTTCCCGACCACCAGTTGGATCCACTTCGGTTTATTACGTCGGTTTCCGGCGCAACAAACTTCTCTCTGCTGAAACAAGCCGGAGATGTCGAAGAGAATCCTGGACCGATGGCCAAGCCTTTGTCTCAAGAAGAATCCACCCTCATTGAAAGAGCAACGGCTACAATCAACAGCATCCCCATCTCT			.
>Seq63_2775_1458898_0.0019	Seq63	2775	0.0019
CTCTGGGATTCTTTCCCGACCACCAGTTGGATCCAAGGCCTCCGCGGTGTAATGCTTCCGGCGCAACAAACTTCTCTCTGCTGAAACAAGCCGGAGATGTCGAAGAGAATCCTGGACCGATGGCCAAGCCTTTGTCTCAAGAAGAATCCACCCTCATTGAAAGAGCAACGGCTACAATCAACAGCATCCCCATCTCT			.
>Seq64_2765_1458898_0.0019	Seq64	2765	0.0019
CTCTGGGATTCTTTCCCGACCACCAGTTGGATCCATTGGTTGTGCATTGGACTCTGTCCGGCGCAACAAACTTCTCTCTGCTGAAACAAGCCGGAGATGTCGAAGAGAATCCTGGACCGATGGCCAAGCCTTTGTCTCAAGAAGAATCCACCCTCATTGAAAGAGCAACGGCTACAATCAACAGCATCCCCATCTCT			.
>Seq65_2653_1458898_0.0018	Seq65	2653	0.0018
CTCTGGGATTCTTTCCCGACCACCAGTTGGATCCATGTGCTTCGTGTACTAAGGATTCCGGCGCAACAAACTTCTCTCTGCTGAAACAAGCCGGAGATGTCGAAGAGAATCCTGGACCGATGGCCAAGCCTTTGTCTCAAGAAGAATCCACCCTCATTGAAAGAGCAACGGCTACAATCAACAGCATCCCCATCTCA			.
>Seq66_2636_1458898_0.0018	Seq66	2636	0.0018
CTCTGGGATTCTTTCCCGACCACCAGTTGGATCCAACTTATCGTCAGCTTATGGCTTCCGGCGCAACAAACTTCTCTCTGCTGAAACAAGCCGGAGATGTCGAAGAGAATCCTGGACCGATGGCCAAGCCTTTGTCTCAAGAAGAATCCACCCTCATTGAAAGAGCAACGGCTACAATCAACAGCATCCCCATCTCT			.
>Seq67_2587_1458898_0.0018	Seq67	2587	0.0018
CTCTGGGATTCTTTCCCGACCACCAGTTGGATCCAACTTAGTCTATGTAGGCTAGGTCCGGCGCAACAAACTTCTCTCTGCTGAAACAAGCCGGAGATGTCGAAGAGAATCCTGGACCGATGGCCAAGCCTTTGTCTCAAGAAGAATCCACCCTCATTGAAAGAGCAACGGCTACAATCAACAGCATCCCCATCTCT			.
>Seq68_2584_1458898_0.0018	Seq68	2584	0.0018
CTCTGGGATTCTTTCCCGACCACCAGTTGGATCCACTTGTTCCTCGGTTGTATAGTTCCGGCGCAACAAACTTCTCTCTGCTGAAACAAGCCGGAGATGTCGAAGAGAATCCTGGACCGATGGCCAAGCCTTTGTCTCAAGAAGAATCCACCCTCATTGAAAGAGCAACGGCTACAATCAACAGCATCCCCATCTCT			.
>Seq69_2572_1458898_0.0018	Seq69	2572	0.0018
CTCTGGGATTCTTTCCCGACCACCAGTTGGATCCATTGCTTAGGAATATGTTTCATTCCGGCGCAACAAACTTCTCTCTGCTGAAACAAGCCGGAGATGTCGAAGAGAATCCTGGACCGATGGCCAAGCCTTTGTCTCAAGAAGAATCCACCCTCATTGAAAGAGCAACGGCTACAATCAACAGCATCCCCATCTCT			.
>Seq70_2548_1458898_0.0017	Seq70	2548	0.0017
CTCTGGGATTCTTTCCCGACCACCAGTTGGATCCAATTCATCGTGGTGATCATGGGTCCGGCGCAACAAACTTCTCTCTGCTGAAACAAGCCGGAGATGTCGAAGAGAATCCTGGACCGATGGCCAAGCCTTTGTCTCAAGAAGAATCCACCCTCATTGAAAGAGCAACGGCTACAATCAACAGCATCCCCATCTCT			.
>Seq71_2541_1458898_0.0017	Seq71	2541	0.0017
CTCTGGGATTCTTTCCCGACCACCAGTTGGATCCATCGGTTGTGATTTTTCTGAATTCCGGCGCAACAAACTTCTCTCTGCTGAAACAAGCCGGAGATGTCGAAGAGAATCCTGGACCGATGGCCAAGCCTTTGTCTCAAGAAGAATCCACCCTCATTGAAAGAGCAACGGCTACAATCAACAGCATCCCCATCTCT			.
>Seq72_2540_1458898_0.0017	Seq72	2540	0.0017
CTCTGGGATTCTTTCCCGACCACCAGTTGGATCCATTTACGGTGCAGGGTCCTGTTTCCGGCGCAACAAACTTCTCTCTGCTGAAACAAGCCGGAGATGTCGAAGAGAATCCTGGACCGATGGCCAAGCCTTTGTCTCAAGAAGAATCCACCCTCATTGAAAGAGCAACGGCTACAATCAACAGCATCCCCATCTCT			.
>Seq73_2506_1458898_0.0017	Seq73	2506	0.0017
CTCTGGGATTCTTTCCCGACCACCAGTTGGATCCAAGGAGGAAGATTATGACGAAGTCCGGCGCAACAAACTTCTCTCTGCTGAAACAAGCCGGAGATGTCGAAGAGAATCCTGGACCGATGGCCAAGCCTTTGTCTCAAGAAGAATCCACCCTCATTGAAAGAGCAACGGCTACAATCAACAGCATCCCCATCTCT			.
>Seq74_2432_1458898_0.0017	Seq74	2432	0.0017
CTCTGGGATTCTTTCCCGACCACCAGTTGGATCCATTTTCTTGGTGTTTTGTTATGTCCGGCGCAACAAACTTCTCTCTGCTGAAACAAGCCGGAGATGTCGAAGAGAATCCTGGACCGATGGCCAAGCCTTTGTCTCAAGAAGAATCCACCCTCATTGAAAGAGCAACGGCTACAATCAACAGCATCCCCATCTCT			.
>Seq75_2428_1458898_0.0017	Seq75	2428	0.0017
CTCTGGGATTCTTTCCCGACCACCAGTTGGATCCACATGATACGCAGGAGCAGGAGTCCGGCGCAACAAACTTCTCTCTGCTGAAACAAGCCGGAGATGTCGAAGAGAATCCTGGACCGATGGCCAAGCCTTTGTCTCAAGAAGAATCCACCCTCATTGAAAGAGCAACGGCTACAATCAACAGCATCCCCATCTCT			.
>Seq76_2415_1458898_0.0017	Seq76	2415	0.0017
CTCTGGGATTCTTTCCCGACCACCAGTTGGATCCATGGTATGATTGTGCTAAGAGTTCCGGCGCAACAAACTTCTCTCTGCTGAAACAAGCCGGAGATGTCGAAGAGAATCCTGGACCGATGGCCAAGCCTTTGTCTCAAGAAGAATCCACCCTCATTGAAAGAGCAACGGCTACAATCAACAGCATCCCCATCTCA			.
>Seq77_2390_1458898_0.0016	Seq77	2390	0.0016
CTCTGGGATTCTTTCCCGACCACCAGTTGGATCCATCGGAGCTGAGTGATAAGCTGTCCGGCGCAACAAACTTCTCTCTGCTGAAACAAGCCGGAGATGTCGAAGAGAATCCTGGACCGATGGCCAAGCCTTTGTCTCAAGAAGAATCCACCCTCATTGAAAGAGCAACGGCTACAATCAACAGCATCCCCATCTCT			.
>Seq78_2379_1458898_0.0016	Seq78	2379	0.0016
CTCTGGGATTCTTTCCCGACCACCAGTTGGATCCAGCTTCTTGTCTGAATACTACTTCCGGCGCAACAAACTTCTCTCTGCTGAAACAAGCCGGAGATGTCGAAGAGAATCCTGGACCGATGGCCAAGCCTTTGTCTCAAGAAGAATCCACCCTCATTGAAAGAGCAACGGCTACAATCAACAGCATCCCCATCTCT			.
>Seq79_2377_1458898_0.0016	Seq79	2377	0.0016
CTCTGGGATTCTTTCCCGACCACCAGTTGGATCCACCTGGGGTTGGGACTAGGGGTTCCGGCGCAACAAACTTCTCTCTGCTGAAACAAGCCGGAGATGTCGAAGAGAATCCTGGACCGATGGCCAAGCCTTTGTCTCAAGAAGAATCCACCCTCATTGAAAGAGCAACGGCTACAATCAACAGCATCCCCATCTCA			.
>Seq80_2352_1458898_0.0016	Seq80	2352	0.0016
CTCTGGGATTCTTTCCCGACCACCAGTTGGATCCAACTAGGAAGGCGATTAATCAGTCCGGCGCAACAAACTTCTCTCTGCTGAAACAAGCCGGAGATGTCGAAGAGAATCCTGGACCGATGGCCAAGCCTTTGTCTCAAGAAGAATCCACCCTCATTGAAAGAGCAACGGCTACAATCAACAGCATCCCCATCTCT			.
>Seq81_2320_1458898_0.0016	Seq81	2320	0.0016
CTCTGGGATTCTTTCCCGACCACCAGTTGGATCCAGCGCTGCGGTCTTTTTTGGGGTCCGGCGCAACAAACTTCTCTCTGCTGAAACAAGCCGGAGATGTCGAAGAGAATCCTGGACCGATGGCCAAGCCTTTGTCTCAAGAAGAATCCACCCTCATTGAAAGAGCAACGGCTACAATCAACAGCATCCCCATCTCA			.
>Seq82_2307_1458898_0.0016	Seq82	2307	0.0016
CTCTGGGATTCTTTCCCGACCACCAGTTGGATCCATTGATTATTAGGAGGACGAAGTCCGGCGCAACAAACTTCTCTCTGCTGAAACAAGCCGGAGATGTCGAAGAGAATCCTGGACCGATGGCCAAGCCTTTGTCTCAAGAAGAATCCACCCTCATTGAAAGAGCAACGGCTACAATCAACAGCATCCCCATCTCT			.
>Seq83_2259_1458898_0.0015	Seq83	2259	0.0015
CTCTGGGATTCTTTCCCGACCACCAGTTGGATCCAGTTCGTAGTCCGAATGAGTTTTCCGGCGCAACAAACTTCTCTCTGCTGAAACAAGCCGGAGATGTCGAAGAGAATCCTGGACCGATGGCCAAGCCTTTGTCTCAAGAAGAATCCACCCTCATTGAAAGAGCAACGGCTACAATCAACAGCATCCCCATCTCT			.
>Seq84_2166_1458898_0.0015	Seq84	2166	0.0015
CTCTGGGATTCTTTCCCGACCACCAGTTGGATCCATCTGGTCATGGTACGGAGAAGTCCGGCGCAACAAACTTCTCTCTGCTGAAACAAGCCGGAGATGTCGAAGAGAATCCTGGACCGATGGCCAAGCCTTTGTCTCAAGAAGAATCCACCCTCATTGAAAGAGCAACGGCTACAATCAACAGCATCCCCATCTCT			.
>Seq85_2164_1458898_0.0015	Seq85	2164	0.0015
CTCTGGGATTCTTTCCCGACCACCAGTTGGATCCAAAGTTTTGTGAGCAGATGAGTTCCGGCGCAACAAACTTCTCTCTGCTGAAACAAGCCGGAGATGTCGAAGAGAATCCTGGACCGATGGCCAAGCCTTTGTCTCAAGAAGAATCCACCCTCATTGAAAGAGCAACGGCTACAATCAACAGCATCCCCATCTCT			.
>Seq86_2154_1458898_0.0015	Seq86	2154	0.0015
CTCTGGGATTCTTTCCCGACCACCAGTTGGATCCAACGAGGCGTGGGGCGATTTATTCCGGCGCAACAAACTTCTCTCTGCTGAAACAAGCCGGAGATGTCGAAGAGAATCCTGGACCGATGGCCAAGCCTTTGTCTCAAGAAGAATCCACCCTCATTGAAAGAGCAACGGCTACAATCAACAGCATCCCCATCTCA			.
>Seq87_2153_1458898_0.0015	Seq87	2153	0.0015
CTCTGGGATTCTTTCCCGACCACCAGTTGGATCCACTGTTTAGTTCGGCTTATAATTCCGGCGCAACAAACTTCTCTCTGCTGAAACAAGCCGGAGATGTCGAAGAGAATCCTGGACCGATGGCCAAGCCTTTGTCTCAAGAAGAATCCACCCTCATTGAAAGAGCAACGGCTACAATCAACAGCATCCCCATCTCT			.
>Seq88_2143_1458898_0.0015	Seq88	2143	0.0015
CTCTGGGATTCTTTCCCGACCACCAGTTGGATCCAAATACTTGGGGGCCGACGTTGTCCGGCGCAACAAACTTCTCTCTGCTGAAACAAGCCGGAGATGTCGAAGAGAATCCTGGACCGATGGCCAAGCCTTTGTCTCAAGAAGAATCCACCCTCATTGAAAGAGCAACGGCTACAATCAACAGCATCCCCATCTCT			.
>Seq89_2136_1458898_0.0015	Seq89	2136	0.0015
CTCTGGGATTCTTTCCCGACCACCAGTTGGATCCATAGACGGTTTTTCCTCGGGAGTCCGGCGCAACAAACTTCTCTCTGCTGAAACAAGCCGGAGATGTCGAAGAGAATCCTGGACCGATGGCCAAGCCTTTGTCTCAAGAAGAATCCACCCTCATTGAAAGAGCAACGGCTACAATCAACAGCATCCCCATCTCT			.
>Seq90_2134_1458898_0.0015	Seq90	2134	0.0015
CTCTGGGATTCTTTCCCGACCACCAGTTGGATCCATATAGTATTTGGCGTACTACTTCCGGCGCAACAAACTTCTCTCTGCTGAAACAAGCCGGAGATGTCGAAGAGAATCCTGGACCGATGGCCAAGCCTTTGTCTCAAGAAGAATCCACCCTCATTGAAAGAGCAACGGCTACAATCAACAGCATCCCCATCTCT			.
>Seq91_2128_1458898_0.0015	Seq91	2128	0.0015
CTCTGGGATTCTTTCCCGACCACCAGTTGGATCCAACGATTTTGGGGTCTAGGAATTCCGGCGCAACAAACTTCTCTCTGCTGAAACAAGCCGGAGATGTCGAAGAGAATCCTGGACCGATGGCCAAGCCTTTGTCTCAAGAAGAATCCACCCTCATTGAAAGAGCAACGGCTACAATCAACAGCATCCCCATCTCT			.
>Seq92_2107_1458898_0.0014	Seq92	2107	0.0014
CTCTGGGATTCTTTCCCGACCACCAGTTGGATCCAATTACTCGTGGTTTGTCGTCGTCCGGCGCAACAAACTTCTCTCTGCTGAAACAAGCCGGAGATGTCGAAGAGAATCCTGGACCGATGGCCAAGCCTTTGTCTCAAGAAGAATCCACCCTCATTGAAAGAGCAACGGCTACAATCAACAGCATCCCCATCTCT			.
>Seq93_2094_1458898_0.0014	Seq93	2094	0.0014
CTCTGGGATTCTTTCCCGACCACCAGTTGGATCCAATGGTGTTTTGTAAGAGTAGTTCCGGCGCAACAAACTTCTCTCTGCTGAAACAAGCCGGAGATGTCGAAGAGAATCCTGGACCGATGGCCAAGCCTTTGTCTCAAGAAGAATCCACCCTCATTGAAAGAGCAACGGCTACAATCAACAGCATCCCCATCTCT			.
>Seq94_2063_1458898_0.0014	Seq94	2063	0.0014
CTCTGGGATTCTTTCCCGACCACCAGTTGGATCCACATCGTGATCTTAGGGCTCTGTCCGGCGCAACAAACTTCTCTCTGCTGAAACAAGCCGGAGATGTCGAAGAGAATCCTGGACCGATGGCCAAGCCTTTGTCTCAAGAAGAATCCACCCTCATTGAAAGAGCAACGGCTACAATCAACAGCATCCCCATCTCA			.
>Seq95_2055_1458898_0.0014	Seq95	2055	0.0014
CTCTGGGATTCTTTCCCGACCACCAGTTGGATCCAACGTTGCATCTGGCGACTTGTTCCGGCGCAACAAACTTCTCTCTGCTGAAACAAGCCGGAGATGTCGAAGAGAATCCTGGACCGATGGCCAAGCCTTTGTCTCAAGAAGAATCCACCCTCATTGAAAGAGCAACGGCTACAATCAACAGCATCCCCATCTCT			.
>Seq96_2037_1458898_0.0014	Seq96	2037	0.0014
CTCTGGGATTCTTTCCCGACCACCAGTTGGATCCAACGCCTTCGCGTCGGAAGCATTCCGGCGCAACAAACTTCTCTCTGCTGAAACAAGCCGGAGATGTCGAAGAGAATCCTGGACCGATGGCCAAGCCTTTGTCTCAAGAAGAATCCACCCTCATTGAAAGAGCAACGGCTACAATCAACAGCATCCCCATCTCA			.
>Seq97_2031_1458898_0.0014	Seq97	2031	0.0014
CTCTGGGATTCTTTCCCGACCACCAGTTGGATCCATGTATTTGGACGAGGTTTTCTTCCGGCGCAACAAACTTCTCTCTGCTGAAACAAGCCGGAGATGTCGAAGAGAATCCTGGACCGATGGCCAAGCCTTTGTCTCAAGAAGAATCCACCCTCATTGAAAGAGCAACGGCTACAATCAACAGCATCCCCATCTCT			.
>Seq98_2029_1458898_0.0014	Seq98	2029	0.0014
CTCTGGGATTCTTTCCCGACCACCAGTTGGATCCATTGTGGACGAGTAATAAGAAGTCCGGCGCAACAAACTTCTCTCTGCTGAAACAAGCCGGAGATGTCGAAGAGAATCCTGGACCGATGGCCAAGCCTTTGTCTCAAGAAGAATCCACCCTCATTGAAAGAGCAACGGCTACAATCAACAGCATCCCCATCGCA			.
>Seq99_1986_1458898_0.0014	Seq99	1986	0.0014
CTCTGGGATTCTTTCCCGACCACCAGTTGGATCCAGCGACTTTTTCGTATCCTCGGTCCGGCGCAACAAACTTCTCTCTGCTGAAACAAGCCGGAGATGTCGAAGAGAATCCTGGACCGATGGCCAAGCCTTTGTCTCAAGAAGAATCCACCCTCATTGAAAGAGCAACGGCTACAATCAACAGCATCCCCATCTCT			.
>Seq100_1936_1458898_0.0013	Seq100	1936	0.0013
CTCTGGGATTCTTTCCCGACCACCAGTTGGATCCATATAGGGGTATGATGGAGCTGTCCGGCGCAACAAACTTCTCTCTGCTGAAACAAGCCGGAGATGTCGAAGAGAATCCTGGACCGATGGCCAAGCCTTTGTCTCAAGAAGAATCCACCCTCATTGAAAGAGCAACGGCTACAATCAACAGCATCCCCATCTCT			.
>Seq101_1927_1458898_0.0013	Seq101	1927	0.0013
CTCTGGGATTCTTTCCCGACCACCAGTTGGATCCAAAGGTGACGTCGTGGCATGCGTCCGGCGCAACAAACTTCTCTCTGCTGAAACAAGCCGGAGATGTCGAAGAGAATCCTGGACCGATGGCCAAGCCTTTGTCTCAAGAAGAATCCACCCTCATTGAAAGAGCAACGGCTACAATCAACAGCATCCCCATCTCA			.
>Seq102_1924_1458898_0.0013	Seq102	1924	0.0013
CTCTGGGATTCTTTCCCGACCACCAGTTGGATCCAATTATGGTTCCTAATCCTCGGTCCGGCGCAACAAACTTCTCTCTGCTGAAACAAGCCGGAGATGTCGAAGAGAATCCTGGACCGATGGCCAAGCCTTTGTCTCAAGAAGAATCCACCCTCATTGAAAGAGCAACGGCTACAATCAACAGCATCCCCATCTCT			.
>Seq103_1899_1458898_0.0013	Seq103	1899	0.0013
CTCTGGGATTCTTTCCCGACCACCAGTTGGATCCATCGCTTGTGCCGGTGCCGTCTTCCGGCGCAACAAACTTCTCTCTGCTGAAACAAGCCGGAGATGTCGAAGAGAATCCTGGACCGATGGCCAAGCCTTTGTCTCAAGAAGAATCCACCCTCATTGAAAGAGCAACGGCTACAATCAACAGCATCCCCATCTCT			.
>Seq104_1895_1458898_0.0013	Seq104	1895	0.0013
CTCTGGGATTCTTTCCCGACCACCAGTTGGATCCACCGTCTTCTTTTCCTAATACGTCCGGCGCAACAAACTTCTCTCTGCTGAAACAAGCCGGAGATGTCGAAGAGAATCCTGGACCGATGGCCAAGCCTTTGTCTCAAGAAGAATCCACCCTCATTGAAAGAGCAACGGCTACAATCAACAGCATCCCCATCTCT			.
>Seq105_1887_1458898_0.0013	Seq105	1887	0.0013
CTCTGGGATTCTTTCCCGACCACCAGTTGGATCCATAGAGGTTGGAGCATTATAAGTCCGGCGCAACAAACTTCTCTCTGCTGAAACAAGCCGGAGATGTCGAAGAGAATCCTGGACCGATGGCCAAGCCTTTGTCTCAAGAAGAATCCACCCTCATTGAAAGAGCAACGGCTACAATCAACAGCATCCCCATCTCT			.
>Seq106_1881_1458898_0.0013	Seq106	1881	0.0013
CTCTGGGATTCTTTCCCGACCACCAGTTGGATCCAGATGATTATGTTTGTCCGGAGTCCGGCGCAACAAACTTCTCTCTGCTGAAACAAGCCGGAGATGTCGAAGAGAATCCTGGACCGATGGCCAAGCCTTTGTCTCAAGAAGAATCCACCCTCATTGAAAGAGCAACGGCTACAATCAACAGCATCCCCATCTCT			.
>Seq107_1852_1458898_0.0013	Seq107	1852	0.0013
CTCTGGGATTCTTTCCCGACCACCAGTTGGATCCATCTGTGATTAATGCGGCGACTTCCGGCGCAACAAACTTCTCTCTGCTGAAACAAGCCGGAGATGTCGAAGAGAATCCTGGACCGATGGCCAAGCCTTTGTCTCAAGAAGAATCCACCCTCATTGAAAGAGCAACGGCTACAATCAACAGCATCCCCATCTCA			.
>Seq108_1837_1458898_0.0013	Seq108	1837	0.0013
CTCTGGGATTCTTTCCCGACCACCAGTTGGATCCAATGTGGATGTGTTCGTTTAATTCCGGCGCAACAAACTTCTCTCTGCTGAAACAAGCCGGAGATGTCGAAGAGAATCCTGGACCGATGGCCAAGCCTTTGTCTCAAGAAGAATCCACCCTCATTGAAAGAGCAACGGCTACAATCAACAGCATCCCCATCTCA			.
>Seq109_1835_1458898_0.0013	Seq109	1835	0.0013
CTCTGGGATTCTTTCCCGACCACCAGTTGGATCCAAAGTGTTGTAATCCTCCTTCGTCCGGCGCAACAAACTTCTCTCTGCTGAAACAAGCCGGAGATGTCGAAGAGAATCCTGGACCGATGGCCAAGCCTTTGTCTCAAGAAGAATCCACCCTCATTGAAAGAGCAACGGCTACAATCAACAGCATCCCCATCTCT			.
>Seq110_1833_1458898_0.0013	Seq110	1833	0.0013
CTCTGGGATTCTTTCCCGACCACCAGTTGGATCCAACGCATGTGCAGTCTGTGGCGTCCGGCGCAACAAACTTCTCTCTGCTGAAACAAGCCGGAGATGTCGAAGAGAATCCTGGACCGATGGCCAAGCCTTTGTCTCAAGAAGAATCCACCCTCATTGAAAGAGCAACGGCTACAATCAACAGCATCCCCATCTCT			.
>Seq111_1830_1458898_0.0013	Seq111	1830	0.0013
CTCTGGGATTCTTTCCCGACCACCAGTTGGATCCAATTTGGCTTGGTCGTCCTGATTCCGGCGCAACAAACTTCTCTCTGCTGAAACAAGCCGGAGATGTCGAAGAGAATCCTGGACCGATGGCCAAGCCTTTGTCTCAAGAAGAATCCACCCTCATTGAAAGAGCAACGGCTACAATCAACAGCATCCCCATCTCT			.
>Seq112_1813_1458898_0.0012	Seq112	1813	0.0012
CTCTGGGATTCTTTCCCGACCACCAGTTGGATCCATCGTCTCTTCCAGTTAGTGCTATGTATCATGTTTCCGGCGCAACAAACTTCTCTCTGCTGAAACAAGCCGGAGATGTCGAAGAGAATCCTGGACCGATGGCCAAGCCTTTGTCTCAAGAAGAATCCACCCTCATTGAAAGAGCAACGGCTACAATCAACAGCATCCCCATCTCT			.
>Seq113_1813_1458898_0.0012	Seq113	1813	0.0012
CTCTGGGATTCTTTCCCGACCACCAGTTGGATCCAACTACGGCTCGGAGGCCGACGTCCGGCGCAACAAACTTCTCTCTGCTGAAACAAGCCGGAGATGTCGAAGAGAATCCTGGACCGATGGCCAAGCCTTTGTCTCAAGAAGAATCCACCCTCATTGAAAGAGCAACGGCTACAATCAACAGCATCCCCATCTCA			.
>Seq114_1805_1458898_0.0012	Seq114	1805	0.0012
CTCTGGGATTCTTTCCCGACCACCAGTTGGATCCACAGGTGCATATTATTTTTCAGTCCGGCGCAACAAACTTCTCTCTGCTGAAACAAGCCGGAGATGTCGAAGAGAATCCTGGACCGATGGCCAAGCCTTTGTCTCAAGAAGAATCCACCCTCATTGAAAGAGCAACGGCTACAATCAACAGCATCCCCATCTCT			.
>Seq115_1761_1458898_0.0012	Seq115	1761	0.0012
CTCTGGGATTCTTTCCCGACCACCAGTTGGATCCAAATAGTTTGTGTAAGTCTCAGTCCGGCGCAACAAACTTCTCTCTGCTGAAACAAGCCGGAGATGTCGAAGAGAATCCTGGACCGATGGCCAAGCCTTTGTCTCAAGAAGAATCCACCCTCATTGAAAGAGCAACGGCTACAATCAACAGCATCCCCATCTCA			.
>Seq116_1757_1458898_0.0012	Seq116	1757	0.0012
CTCTGGGATTCTTTCCCGACCACCAGTTGGATCCATTGATGAGTAAGAGGTCGGAGTCCGGCGCAACAAACTTCTCTCTGCTGAAACAAGCCGGAGATGTCGAAGAGAATCCTGGACCGATGGCCAAGCCTTTGTCTCAAGAAGAATCCACCCTCATTGAAAGAGCAACGGCTACAATCAACAGCATCCCCATCTCT			.
>Seq117_1743_1458898_0.0012	Seq117	1743	0.0012
CTCTGGGATTCTTTCCCGACCACCAGTTGGATCCATCGGTTTGTTCGGTTATGCGGTCCGGCGCAACAAACTTCTCTCTGCTGAAACAAGCCGGAGATGTCGAAGAGAATCCTGGACCGATGGCCAAGCCTTTGTCTCAAGAAGAATCCACCCTCATTGAAAGAGCAACGGCTACAATCAACAGCATCCCCATCTCT			.
>Seq118_1732_1458898_0.0012	Seq118	1732	0.0012
CTCTGGGATTCTTTCCCGACCACCAGTTGGATCCAAATAATACGAATGATCCGCAGTCCGGCGCAACAAACTTCTCTCTGCTGAAACAAGCCGGAGATGTCGAAGAGAATCCTGGACCGATGGCCAAGCCTTTGTCTCAAGAAGAATCCACCCTCATTGAAAGAGCAACGGCTACAATCAACAGCATCCCCATCTCT			.
>Seq119_1724_1458898_0.0012	Seq119	1724	0.0012
CTCTGGGATTCTTTCCCGACCACCAGTTGGATCCAGCTCTGTGTCTTCGGTCGGCGTCCGGCGCAACAAACTTCTCTCTGCTGAAACAAGCCGGAGATGTCGAAGAGAATCCTGGACCGATGGCCAAGCCTTTGTCTCAAGAAGAATCCACCCTCATTGAAAGAGCAACGGCTACAATCAACAGCATCCCCATCTCT			.
>Seq120_1708_1458898_0.0012	Seq120	1708	0.0012
CTCTGGGATTCTTTCCCGACCACCAGTTGGATCCAACTGATGGGTCTATGCTGGAGTCCGGCGCAACAAACTTCTCTCTGCTGAAACAAGCCGGAGATGTCGAAGAGAATCCTGGACCGATGGCCAAGCCTTTGTCTCAAGAAGAATCCACCCTCATTGAAAGAGCAACGGCTACAATCAACAGCATCCCCATCTCT			.
>Seq121_1706_1458898_0.0012	Seq121	1706	0.0012
CTCTGGGATTCTTTCCCGACCACCAGTTGGATCCAATGAAGAAGTGGTGTACTTATTCCGGCGCAACAAACTTCTCTCTGCTGAAACAAGCCGGAGATGTCGAAGAGAATCCTGGACCGATGGCCAAGCCTTTGTCTCAAGAAGAATCCACCCTCATTGAAAGAGCAACGGCTACAATCAACAGCATCCCCATCTCT			.
>Seq122_1700_1458898_0.0012	Seq122	1700	0.0012
CTCTGGGATTCTTTCCCGACCACCAGTTGGATCCAGTGGTGTTTGCGTTGCGGACTTCCGGCGCAACAAACTTCTCTCTGCTGAAACAAGCCGGAGATGTCGAAGAGAATCCTGGACCGATGGCCAAGCCTTTGTCTCAAGAAGAATCCACCCTCATTGAAAGAGCAACGGCTACAATCAACAGCATCCCCATCTCT			.
>Seq123_1699_1458898_0.0012	Seq123	1699	0.0012
CTCTGGGATTCTTTCCCGACCACCAGTTGGATCCAGCGTATGATCGTCATAGGAGTTCCGGCGCAACAAACTTCTCTCTGCTGAAACAAGCCGGAGATGTCGAAGAGAATCCTGGACCGATGGCCAAGCCTTTGTCTCAAGAAGAATCCACCCTCATTGAAAGAGCAACGGCTACAATCAACAGCATCCCCATCTCT			.
>Seq124_1695_1458898_0.0012	Seq124	1695	0.0012
CTCTGGGATTCTTTCCCGACCACCAGTTGGATCCAGGATCCGGCGCAACAAACTTCTCTCTGCTGAAACAAGCCGGAGATGTCGAAGAGAATCCTGGACCGATGGCCAAGCCTTTGTCTCAAGAAGAATCCACCCTCATTGAAAGAGCAACGGCTACAATCAACAGCATCCCCATCTCA			.
>Seq125_1669_1458898_0.0011	Seq125	1669	0.0011
CTCTGGGATTCTTTCCCGACCACCAGTTGGATCCATCTGAGGTGGTGGATAATGTTTCCGGCGCAACAAACTTCTCTCTGCTGAAACAAGCCGGAGATGTCGAAGAGAATCCTGGACCGATGGCCAAGCCTTTGTCTCAAGAAGAATCCACCCTCATTGAAAGAGCAACGGCTACAATCAACAGCATCCCCATCTCA			.
>Seq126_1668_1458898_0.0011	Seq126	1668	0.0011
CTCTGGGATTCTTTCCCGACCACCAGTTGGATCCATCTTAGCCGGGTCTTTTGTAGTCCGGCGCAACAAACTTCTCTCTGCTGAAACAAGCCGGAGATGTCGAAGAGAATCCTGGACCGATGGCCAAGCCTTTGTCTCAAGAAGAATCCACCCTCATTGAAAGAGCAACGGCTACAATCAACAGCATCCCCATCTCT			.
>Seq127_1661_1458898_0.0011	Seq127	1661	0.0011
CTCTGGGATTCTTTCCCGACCACCAGTTGGATCCATCTATTCCTGTTAGGATGGTGTCCGGCGCAACAAACTTCTCTCTGCTGAAACAAGCCGGAGATGTCGAAGAGAATCCTGGACCGATGGCCAAGCCTTTGTCTCAAGAAGAATCCACCCTCATTGAAAGAGCAACGGCTACAATCAACAGCATCCCCATCTCT			.
>Seq128_1655_1458898_0.0011	Seq128	1655	0.0011
CTCTGGGATTCTTTCCCGACCACCAGTTGGATCCATTGGTGAAGGTTGGTCCGTTTTCCGGCGCAACAAACTTCTCTCTGCTGAAACAAGCCGGAGATGTCGAAGAGAATCCTGGACCGATGGCCAAGCCTTTGTCTCAAGAAGAATCCACCCTCATTGAAAGAGCAACGGCTACAATCAACAGCATCCCCATCTCA			.
>Seq129_1655_1458898_0.0011	Seq129	1655	0.0011
CTCTGGGATTCTTTCCCGACCACCAGTTGGATCCAGGGTCGGATTGTATTACTTTTTCCGGCGCAACAAACTTCTCTCTGCTGAAACAAGCCGGAGATGTCGAAGAGAATCCTGGACCGATGGCCAAGCCTTTGTCTCAAGAAGAATCCACCCTCATTGAAAGAGCAACGGCTACAATCAACAGCATCCCCATCTCT			.
>Seq130_1653_1458898_0.0011	Seq130	1653	0.0011
CTCTGGGATTCTTTCCCGACCACCAGTTGGATCCATTGACTGCTCATTCTAGGCCTTCCGGCGCAACAAACTTCTCTCTGCTGAAACAAGCCGGAGATGTCGAAGAGAATCCTGGACCGATGGCCAAGCCTTTGTCTCAAGAAGAATCCACCCTCATTGAAAGAGCAACGGCTACAATCAACAGCATCCCCATCTCA			.
>Seq131_1643_1458898_0.0011	Seq131	1643	0.0011
CTCTGGGATTCTTTCCCGACCACCAGTTGGATCCATTGCGGCGGGTGGCGGAGTTTTCCGGCGCAACAAACTTCTCTCTGCTGAAACAAGCCGGAGATGTCGAAGAGAATCCTGGACCGATGGCCAAGCCTTTGTCTCAAGAAGAATCCACCCTCATTGAAAGAGCAACGGCTACAATCAACAGCATCCCCATCGCA			.
>Seq132_1637_1458898_0.0011	Seq132	1637	0.0011
CTCTGGGATTCTTTCCCGACCACCAGTTGGATCCAGCGGTTTGGGGGAGTCGGCTGTCCGGCGCAACAAACTTCTCTCTGCTGAAACAAGCCGGAGATGTCGAAGAGAATCCTGGACCGATGGCCAAGCCTTTGTCTCAAGAAGAATCCACCCTCATTGAAAGAGCAACGGCTACAATCAACAGCATCCCCATCTCT			.
>Seq133_1635_1458898_0.0011	Seq133	1635	0.0011
CTCTGGGATTCTTTCCCGACCACCAGTTGGATCCAGAGTGGTTTCCTGTGTCGCATTCCGGCGCAACAAACTTCTCTCTGCTGAAACAAGCCGGAGATGTCGAAGAGAATCCTGGACCGATGGCCAAGCCTTTGTCTCAAGAAGAATCCACCCTCATTGAAAGAGCAACGGCTACAATCAACAGCATCCCCATCTCT			.
>Seq134_1562_1458898_0.0011	Seq134	1562	0.0011
CTCTGGGATTCTTTCCCGACCACCAGTTGGATCCAATGTTGAAGAGGACTTGGCCTTCCGGCGCAACAAACTTCTCTCTGCTGAAACAAGCCGGAGATGTCGAAGAGAATCCTGGACCGATGGCCAAGCCTTTGTCTCAAGAAGAATCCACCCTCATTGAAAGAGCAACGGCTACAATCAACAGCATCCCCATCTCT			.
>Seq135_1556_1458898_0.0011	Seq135	1556	0.0011
CTCTGGGATTCTTTCCCGACCACCAGTTGGATCCAACTAGTATGATGAGGATGTTGTCCGGCGCAACAAACTTCTCTCTGCTGAAACAAGCCGGAGATGTCGAAGAGAATCCTGGACCGATGGCCAAGCCTTTGTCTCAAGAAGAATCCACCCTCATTGAAAGAGCAACGGCTACAATCAACAGCATCCCCATCTCA			.
>Seq136_1555_1458898_0.0011	Seq136	1555	0.0011
CTCTGGGATTCTTTCCCGACCACCAGTTGGATCCATCTAAGATTAGTGTTACTATGTCCGGCGCAACAAACTTCTCTCTGCTGAAACAAGCCGGAGATGTCGAAGAGAATCCTGGACCGATGGCCAAGCCTTTGTCTCAAGAAGAATCCACCCTCATTGAAAGAGCAACGGCTACAATCAACAGCATCCCCATCTCA			.
>Seq137_1555_1458898_0.0011	Seq137	1555	0.0011
CTCTGGGATTCTTTCCCGACCACCAGTTGGATCCATATACTCTGGGGTATTATGATTCCGGCGCAACAAACTTCTCTCTGCTGAAACAAGCCGGAGATGTCGAAGAGAATCCTGGACCGATGGCCAAGCCTTTGTCTCAAGAAGAATCCACCCTCATTGAAAGAGCAACGGCTACAATCAACAGCATCCCCATCTCA			.
>Seq138_1514_1458898_0.0010	Seq138	1514	0.001
CTCTGGGATTCTTTCCCGACCACCAGTTGGATCCATTGTTTTCTCGTTTTTAGGCGTCCGGCGCAACAAACTTCTCTCTGCTGAAACAAGCCGGAGATGTCGAAGAGAATCCTGGACCGATGGCCAAGCCTTTGTCTCAAGAAGAATCCACCCTCATTGAAAGAGCAACGGCTACAATCAACAGCATCCCCATCTCT			.
>Seq139_1501_1458898_0.0010	Seq139	1501	0.001
CTCTGGGATTCTTTCCCGACCACCAGTTGGATCCATCGTCTCAGTTTGGTTCTCAGTCCGGCGCAACAAACTTCTCTCTGCTGAAACAAGCCGGAGATGTCGAAGAGAATCCTGGACCGATGGCCAAGCCTTTGTCTCAAGAAGAATCCACCCTCATTGAAAGAGCAACGGCTACAATCAACAGCATCCCCATCTCT			.
>Seq140_1493_1458898_0.0010	Seq140	1493	0.001
CTCTGGGATTCTTTCCCGACCACCAGTTGGATCCAATGAGTCTTTATACGCAGAGTTCCGGCGCAACAAACTTCTCTCTGCTGAAACAAGCCGGAGATGTCGAAGAGAATCCTGGACCGATGGCCAAGCCTTTGTCTCAAGAAGAATCCACCCTCATTGAAAGAGCAACGGCTACAATCAACAGCATCCCCATCTCT			.
>Seq141_1479_1458898_0.0010	Seq141	1479	0.001
CTCTGGGATTCTTTCCCGACCACCAGTTGGATCCACCTCATACGGATAAGTATCCGTCCGGCGCAACAAACTTCTCTCTGCTGAAACAAGCCGGAGATGTCGAAGAGAATCCTGGACCGATGGCCAAGCCTTTGTCTCAAGAAGAATCCACCCTCATTGAAAGAGCAACGGCTACAATCAACAGCATCCCCATCTCA			.
>Seq142_1478_1458898_0.0010	Seq142	1478	0.001
CTCTGGGATTCTTTCCCGACCACCAGTTGGATCCATTGTATCTGCAGTGGTGGGGTTCCGGCGCAACAAACTTCTCTCTGCTGAAACAAGCCGGAGATGTCGAAGAGAATCCTGGACCGATGGCCAAGCCTTTGTCTCAAGAAGAATCCACCCTCATTGAAAGAGCAACGGCTACAATCAACAGCATCCCCATCTCT			.
>Seq143_1468_1458898_0.0010	Seq143	1468	0.001
CTCTGGGATTCTTTCCCGACCACCAGTTGGATCCAAAGGCTGTGAATTTGCGTCAGTCCGGCGCAACAAACTTCTCTCTGCTGAAACAAGCCGGAGATGTCGAAGAGAATCCTGGACCGATGGCCAAGCCTTTGTCTCAAGAAGAATCCACCCTCATTGAAAGAGCAACGGCTACAATCAACAGCATCCCCATCTCT			.
>Seq144_1449_1458898_0.0010	Seq144	1449	0.001
CTCTGGGATTCTTTCCCGACCACCAGTTGGATCCAACTATGTCTCATTCGAAGGATTCCGGCGCAACAAACTTCTCTCTGCTGAAACAAGCCGGAGATGTCGAAGAGAATCCTGGACCGATGGCCAAGCCTTTGTCTCAAGAAGAATCCACCCTCATTGAAAGAGCAACGGCTACAATCAACAGCATCCCCATCTCT			.
>Seq145_1440_1458898_0.0010	Seq145	1440	0.001
CTCTGGGATTCTTTCCCGACCACCAGTTGGATCCACGTAATAAGGATTGTCATTTGTCCGGCGCAACAAACTTCTCTCTGCTGAAACAAGCCGGAGATGTCGAAGAGAATCCTGGACCGATGGCCAAGCCTTTGTCTCAAGAAGAATCCACCCTCATTGAAAGAGCAACGGCTACAATCAACAGCATCCCCATCGCA			.
>Seq146_1438_1458898_0.0010	Seq146	1438	0.001
CTCTGGGATTCTTTCCCGACCACCAGTTGGATCCACAGGGGATTGGTTGGGTGAGGTCCGGCGCAACAAACTTCTCTCTGCTGAAACAAGCCGGAGATGTCGAAGAGAATCCTGGACCGATGGCCAAGCCTTTGTCTCAAGAAGAATCCACCCTCATTGAAAGAGCAACGGCTACAATCAACAGCATCCCCATCTCT			.
>Seq147_1432_1458898_0.0010	Seq147	1432	0.001
CTCTGGGATTCTTTCCCGACCACCAGTTGGATCCACTTTTGGCTGAGATGACTTATTCCGGCGCAACAAACTTCTCTCTGCTGAAACAAGCCGGAGATGTCGAAGAGAATCCTGGACCGATGGCCAAGCCTTTGTCTCAAGAAGAATCCACCCTCATTGAAAGAGCAACGGCTACAATCAACAGCATCCCCATCTCT			.
>Seq148_1423_1458898_0.0010	Seq148	1423	0.001
CTCTGGGATTCTTTCCCGACCACCAGTTGGATCCAGCGTGTTAGTCCGGCGCAACAAACTTCTCTCTGCTGAAACAAGCCGGAGATGTCGAAGAGAATCCTGGACCGATGGCCAAGCCTTTGTCTCAAGAAGAATCCACCCTCATTGAAAGAGCAACGGCTACAATCAACAGCATCCCCATCTCT			.
>Seq149_1418_1458898_0.0010	Seq149	1418	0.001
CTCTGGGATTCTTTCCCGACCACCAGTTGGATCCAACGTCTATGAATCGGAAGCAGTCCGGCGCAACAAACTTCTCTCTGCTGAAACAAGCCGGAGATGTCGAAGAGAATCCTGGACCGATGGCCAAGCCTTTGTCTCAAGAAGAATCCACCCTCATTGAAAGAGCAACGGCTACAATCAACAGCATCCCCATCTCT			.
>Seq150_1410_1458898_0.0010	Seq150	1410	0.001
CTCTGGGATTCTTTCCCGACCACCAGTTGGATCCATCTTGGAAGTTTGGTCCGACTTCCGGCGCAACAAACTTCTCTCTGCTGAAACAAGCCGGAGATGTCGAAGAGAATCCTGGACCGATGGCCAAGCCTTTGTCTCAAGAAGAATCCACCCTCATTGAAAGAGCAACGGCTACAATCAACAGCATCCCCATCTCT			.
>Seq151_1396_1458898_0.0010	Seq151	1396	0.001
CTCTGGGATTCTTTCCCGACCACCAGTTGGATCCACTGAAGAATCATAGGTATAATTCCGGCGCAACAAACTTCTCTCTGCTGAAACAAGCCGGAGATGTCGAAGAGAATCCTGGACCGATGGCCAAGCCTTTGTCTCAAGAAGAATCCACCCTCATTGAAAGAGCAACGGCTACAATCAACAGCATCCCCATCTCA			.
>Seq152_1380_1458898_0.0009	Seq152	1380	0.0009
CTCTGGGATTCTTTCCCGACCACCAGTTGGATCCAAATTGGTTTACTAATTGTATGTCCGGCGCAACAAACTTCTCTCTGCTGAAACAAGCCGGAGATGTCGAAGAGAATCCTGGACCGATGGCCAAGCCTTTGTCTCAAGAAGAATCCACCCTCATTGAAAGAGCAACGGCTACAATCAACAGCATCCCCATCTCT			.
>Seq153_1373_1458898_0.0009	Seq153	1373	0.0009
CTCTGGGATTCTTTCCCGACCACCAGTTGGATCCACTTTCGGATAATTGTCCTTTTTCCGGCGCAACAAACTTCTCTCTGCTGAAACAAGCCGGAGATGTCGAAGAGAATCCTGGACCGATGGCCAAGCCTTTGTCTCAAGAAGAATCCACCCTCATTGAAAGAGCAACGGCTACAATCAACAGCATCCCCATCTCT			.
>Seq154_1366_1458898_0.0009	Seq154	1366	0.0009
CTCTGGGATTCTTTCCCGACCACCAGTTGGATCCATGGATTCTTCCGGATTATCCGTCCGGCGCAACAAACTTCTCTCTGCTGAAACAAGCCGGAGATGTCGAAGAGAATCCTGGACCGATGGCCAAGCCTTTGTCTCAAGAAGAATCCACCCTCATTGAAAGAGCAACGGCTACAATCAACAGCATCCCCATCTCT			.
>Seq155_1356_1458898_0.0009	Seq155	1356	0.0009
CTCTGGGATTCTTTCCCGACCACCAGTTGGATCCATTGGGTGATATTCGTTGGAAGTCCGGCGCAACAAACTTCTCTCTGCTGAAACAAGCCGGAGATGTCGAAGAGAATCCTGGACCGATGGCCAAGCCTTTGTCTCAAGAAGAATCCACCCTCATTGAAAGAGCAACGGCTACAATCAACAGCATCCCCATCTCA			.
>Seq156_1356_1458898_0.0009	Seq156	1356	0.0009
CTCTGGGATTCTTTCCCGACCACCAGTTGGATCCAAATGTGTATCAGTTGCTGAATTCCGGCGCAACAAACTTCTCTCTGCTGAAACAAGCCGGAGATGTCGAAGAGAATCCTGGACCGATGGCCAAGCCTTTGTCTCAAGAAGAATCCACCCTCATTGAAAGAGCAACGGCTACAATCAACAGCATCCCCATCTCT			.
>Seq157_1352_1458898_0.0009	Seq157	1352	0.0009
CTCTGGGATTCTTTCCCGACCACCAGTTGGATCCATCTATGCATTGTAGTAGGGAGTCCGGCGCAACAAACTTCTCTCTGCTGAAACAAGCCGGAGATGTCGAAGAGAATCCTGGACCGATGGCCAAGCCTTTGTCTCAAGAAGAATCCACCCTCATTGAAAGAGCAACGGCTACAATCAACAGCATCCCCATCTCA			.
>Seq158_1350_1458898_0.0009	Seq158	1350	0.0009
CTCTGGGATTCTTTCCCGACCACCAGTTGGATCCAAATCCTATTATTACTACTTGGTCCGGCGCAACAAACTTCTCTCTGCTGAAACAAGCCGGAGATGTCGAAGAGAATCCTGGACCGATGGCCAAGCCTTTGTCTCAAGAAGAATCCACCCTCATTGAAAGAGCAACGGCTACAATCAACAGCATCCCCATCTCA			.
>Seq159_1344_1458898_0.0009	Seq159	1344	0.0009
CTCTGGGATTCTTTCCCGACCACCAGTTGGATCCAATTGTTTGTAAGGCGCTGCAGTCCGGCGCAACAAACTTCTCTCTGCTGAAACAAGCCGGAGATGTCGAAGAGAATCCTGGACCGATGGCCAAGCCTTTGTCTCAAGAAGAATCCACCCTCATTGAAAGAGCAACGGCTACAATCAACAGCATCCCCATCTCT			.
>Seq160_1343_1458898_0.0009	Seq160	1343	0.0009
CTCTGGGATTCTTTCCCGACCACCAGTTGGATCCATCTGAGCAGTATCGGCGGCTGTCCGGCGCAACAAACTTCTCTCTGCTGAAACAAGCCGGAGATGTCGAAGAGAATCCTGGACCGATGGCCAAGCCTTTGTCTCAAGAAGAATCCACCCTCATTGAAAGAGCAACGGCTACAATCAACAGCATCCCCATCTCT			.
>Seq161_1339_1458898_0.0009	Seq161	1339	0.0009
CTCTGGGATTCTTTCCCGACCACCAGTTGGATCCATTTAAGCTGATGCGTACTACGTCCGGCGCAACAAACTTCTCTCTGCTGAAACAAGCCGGAGATGTCGAAGAGAATCCTGGACCGATGGCCAAGCCTTTGTCTCAAGAAGAATCCACCCTCATTGAAAGAGCAACGGCTACAATCAACAGCATCCCCATCTCA			.
>Seq162_1336_1458898_0.0009	Seq162	1336	0.0009
CTCTGGGATTCTTTCCCGACCACCAGTTGGATCCATCTATGAATCTTCCGAATAATTCCGGCGCAACAAACTTCTCTCTGCTGAAACAAGCCGGAGATGTCGAAGAGAATCCTGGACCGATGGCCAAGCCTTTGTCTCAAGAAGAATCCACCCTCATTGAAAGAGCAACGGCTACAATCAACAGCATCCCCATCTCA			.
>Seq163_1332_1458898_0.0009	Seq163	1332	0.0009
CTCTGGGATTCTTTCCCGACCACCAGTTGGATCCAAATCGTGAGCTGTATATGTTTTCCGGCGCAACAAACTTCTCTCTGCTGAAACAAGCCGGAGATGTCGAAGAGAATCCTGGACCGATGGCCAAGCCTTTGTCTCAAGAAGAATCCACCCTCATTGAAAGAGCAACGGCTACAATCAACAGCATCCCCATCTCT			.
>Seq164_1327_1458898_0.0009	Seq164	1327	0.0009
CTCTGGGATTCTTTCCCGACCACCAGTTGGATCCATTGGTTCGGTCTGTTCTTGATTCCGGCGCAACAAACTTCTCTCTGCTGAAACAAGCCGGAGATGTCGAAGAGAATCCTGGACCGATGGCCAAGCCTTTGTCTCAAGAAGAATCCACCCTCATTGAAAGAGCAACGGCTACAATCAACAGCATCCCCATCTCT			.
>Seq165_1327_1458898_0.0009	Seq165	1327	0.0009
CTCTGGGATTCTTTCCCGACCACCAGTTGGATCCATCGGCGCGTCATCGTAATGTTTCCGGCGCAACAAACTTCTCTCTGCTGAAACAAGCCGGAGATGTCGAAGAGAATCCTGGACCGATGGCCAAGCCTTTGTCTCAAGAAGAATCCACCCTCATTGAAAGAGCAACGGCTACAATCAACAGCATCCCCATCTCA			.
>Seq166_1322_1458898_0.0009	Seq166	1322	0.0009
CTCTGGGATTCTTTCCCGACCACCAGTTGGATCCATTTAATTTGTGTCCTTATGGTTCCGGCGCAACAAACTTCTCTCTGCTGAAACAAGCCGGAGATGTCGAAGAGAATCCTGGACCGATGGCCAAGCCTTTGTCTCAAGAAGAATCCACCCTCATTGAAAGAGCAACGGCTACAATCAACAGCATCCCCATCTCT			.
>Seq167_1267_1458898_0.0009	Seq167	1267	0.0009
CTCTGGGATTCTTTCCCGACCACCAGTTGGATCCAGCTAGGACGATTCAGCGGAAGTCCGGCGCAACAAACTTCTCTCTGCTGAAACAAGCCGGAGATGTCGAAGAGAATCCTGGACCGATGGCCAAGCCTTTGTCTCAAGAAGAATCCACCCTCATTGAAAGAGCAACGGCTACAATCAACAGCATCCCCATCTCA			.
>Seq168_1265_1458898_0.0009	Seq168	1265	0.0009
CTCTGGGATTCTTTCCCGACCACCAGTTGGATCCAATGCATGGGATGTGGTCTAGTTCCGGCGCAACAAACTTCTCTCTGCTGAAACAAGCCGGAGATGTCGAAGAGAATCCTGGACCGATGGCCAAGCCTTTGTCTCAAGAAGAATCCACCCTCATTGAAAGAGCAACGGCTACAATCAACAGCATCCCCATCTCT			.
>Seq169_1263_1458898_0.0009	Seq169	1263	0.0009
CTCTGGGATTCTTTCCCGACCACCAGTTGGATCCATTGACGATGAATCGGACTAATTCCGGCGCAACAAACTTCTCTCTGCTGAAACAAGCCGGAGATGTCGAAGAGAATCCTGGACCGATGGCCAAGCCTTTGTCTCAAGAAGAATCCACCCTCATTGAAAGAGCAACGGCTACAATCAACAGCATCCCCATCTCA			.
>Seq170_1240_1458898_0.0008	Seq170	1240	0.0008
CTCTGGGATTCTTTCCCGACCACCAGTTGGATCCAGATTAGCGGTTGTATACGAAGTCCGGCGCAACAAACTTCTCTCTGCTGAAACAAGCCGGAGATGTCGAAGAGAATCCTGGACCGATGGCCAAGCCTTTGTCTCAAGAAGAATCCACCCTCATTGAAAGAGCAACGGCTACAATCAACAGCATCCCCATCTCT			.
>Seq171_1232_1458898_0.0008	Seq171	1232	0.0008
CTCTGGGATTCTTTCCCGACCACCAGTTGGATCCATGGTCGGTTATGTGGGCTCAGTCCGGCGCAACAAACTTCTCTCTGCTGAAACAAGCCGGAGATGTCGAAGAGAATCCTGGACCGATGGCCAAGCCTTTGTCTCAAGAAGAATCCACCCTCATTGAAAGAGCAACGGCTACAATCAACAGCATCCCCATCTCA			.
>Seq172_1224_1458898_0.0008	Seq172	1224	0.0008
CTCTGGGATTCTTTCCCGACCACCAGTTGGATCCACTGTATAGGAATCGTTGGGGGTCCGGCGCAACAAACTTCTCTCTGCTGAAACAAGCCGGAGATGTCGAAGAGAATCCTGGACCGATGGCCAAGCCTTTGTCTCAAGAAGAATCCACCCTCATTGAAAGAGCAACGGCTACAATCAACAGCATCCCCATCTCT			.
>Seq173_1221_1458898_0.0008	Seq173	1221	0.0008
CTCTGGGATTCTTTCCCGACCACCAGTTGGATCCAGCGAGTCAGAAGTTTCAGGGGTCCGGCGCAACAAACTTCTCTCTGCTGAAACAAGCCGGAGATGTCGAAGAGAATCCTGGACCGATGGCCAAGCCTTTGTCTCAAGAAGAATCCACCCTCATTGAAAGAGCAACGGCTACAATCAACAGCATCCCCATCTCT			.
>Seq174_1209_1458898_0.0008	Seq174	1209	0.0008
CTCTGGGATTCTTTCCCGACCACCAGTTGGATCCAATGAGGTCTTCGACTTTGCAGTCCGGCGCAACAAACTTCTCTCTGCTGAAACAAGCCGGAGATGTCGAAGAGAATCCTGGACCGATGGCCAAGCCTTTGTCTCAAGAAGAATCCACCCTCATTGAAAGAGCAACGGCTACAATCAACAGCATCCCCATCTCT			.
>Seq175_1207_1458898_0.0008	Seq175	1207	0.0008
CTCTGGGATTCTTTCCCGACCACCAGTTGGATCCAATTTGTTCGtttttttttACTTCCGGCGCAACAAACTTCTCTCTGCTGAAACAAGCCGGAGATGTCGAAGAGAATCCTGGACCGATGGCCAAGCCTTTGTCTCAAGAAGAATCCACCCTCATTGAAAGAGCAACGGCTACAATCAACAGCATCCCCATCTCA			.
>Seq176_1193_1458898_0.0008	Seq176	1193	0.0008
CTCTGGGATTCTTTCCCGACCACCAGTTGGATCCAACGTCGGCTATTACTTCGAATTCCGGCGCAACAAACTTCTCTCTGCTGAAACAAGCCGGAGATGTCGAAGAGAATCCTGGACCGATGGCCAAGCCTTTGTCTCAAGAAGAATCCACCCTCATTGAAAGAGCAACGGCTACAATCAACAGCATCCCCATCTCT			.
>Seq177_1192_1458898_0.0008	Seq177	1192	0.0008
CTCTGGGATTCTTTCCCGACCACCAGTTGGATCCATTTTCGGTGCCGTATTATGCTTCCGGCGCAACAAACTTCTCTCTGCTGAAACAAGCCGGAGATGTCGAAGAGAATCCTGGACCGATGGCCAAGCCTTTGTCTCAAGAAGAATCCACCCTCATTGAAAGAGCAACGGCTACAATCAACAGCATCCCCATCTCT			.
>Seq178_1191_1458898_0.0008	Seq178	1191	0.0008
CTCTGGGATTCTTTCCCGACCACCAGTTGGATCCAATGAGTTGGATTAATACGATGTCCGGCGCAACAAACTTCTCTCTGCTGAAACAAGCCGGAGATGTCGAAGAGAATCCTGGACCGATGGCCAAGCCTTTGTCTCAAGAAGAATCCACCCTCATTGAAAGAGCAACGGCTACAATCAACAGCATCCCCATCTCA			.
>Seq179_1189_1458898_0.0008	Seq179	1189	0.0008
CTCTGGGATTCTTTCCCGACCACCAGTTGGATCCACGGAATCCGAATCAGAATAGGTCCGGCGCAACAAACTTCTCTCTGCTGAAACAAGCCGGAGATGTCGAAGAGAATCCTGGACCGATGGCCAAGCCTTTGTCTCAAGAAGAATCCACCCTCATTGAAAGAGCAACGGCTACAATCAACAGCATCCCCATCTCT			.
>Seq180_1189_1458898_0.0008	Seq180	1189	0.0008
CTCTGGGATTCTTTCCCGACCACCAGTTGGATCCATTTTGTAGGACGAGGCTTGTGTCCGGCGCAACAAACTTCTCTCTGCTGAAACAAGCCGGAGATGTCGAAGAGAATCCTGGACCGATGGCCAAGCCTTTGTCTCAAGAAGAATCCACCCTCATTGAAAGAGCAACGGCTACAATCAACAGCATCCCCATCTCA			.
>Seq181_1179_1458898_0.0008	Seq181	1179	0.0008
CTCTGGGATTCTTTCCCGACCACCAGTTGGATCCATTGATTATTAGGAGGACGAAGTCCGGCGCAACAAACTTCTCTCTGCTGAAACAAGCCGGAGATGTCGAAGAGAATCCTGGACCGATGGCCAAGCCTTTGTCTCAAGAAGAATCCACCCTCATTGAAAGAGCAACGGCTACAATCAACAGCATCCCCATCTCA			.
>Seq182_1178_1458898_0.0008	Seq182	1178	0.0008
CTCTGGGATTCTTTCCCGACCACCAGTTGGATCCAACTCGTTCTTCGATTTTTACGTCCGGCGCAACAAACTTCTCTCTGCTGAAACAAGCCGGAGATGTCGAAGAGAATCCTGGACCGATGGCCAAGCCTTTGTCTCAAGAAGAATCCACCCTCATTGAAAGAGCAACGGCTACAATCAACAGCATCCCCATCTCT			.
>Seq183_1173_1458898_0.0008	Seq183	1173	0.0008
CTCTGGGATTCTTTCCCGACCACCAGTTGGATCCACCTAGGTCTCATTCTACTGCTTCCGGCGCAACAAACTTCTCTCTGCTGAAACAAGCCGGAGATGTCGAAGAGAATCCTGGACCGATGGCCAAGCCTTTGTCTCAAGAAGAATCCACCCTCATTGAAAGAGCAACGGCTACAATCAACAGCATCCCCATCTCT			.
>Seq184_1160_1458898_0.0008	Seq184	1160	0.0008
CTCTGGGATTCTTTCCCGACCACCAGTTGGATCCATATTTGCGTTGTTGTCGGTTGTCCGGCGCAACAAACTTCTCTCTGCTGAAACAAGCCGGAGATGTCGAAGAGAATCCTGGACCGATGGCCAAGCCTTTGTCTCAAGAAGAATCCACCCTCATTGAAAGAGCAACGGCTACAATCAACAGCATCCCCATCTCT			.
>Seq185_1152_1458898_0.0008	Seq185	1152	0.0008
CTCTGGGATTCTTTCCCGACCACCAGTTGGATCCACTGTTGCCTCTTGTGTATCAGTCCGGCGCAACAAACTTCTCTCTGCTGAAACAAGCCGGAGATGTCGAAGAGAATCCTGGACCGATGGCCAAGCCTTTGTCTCAAGAAGAATCCACCCTCATTGAAAGAGCAACGGCTACAATCAACAGCATCCCCATCTCT			.
>Seq186_1147_1458898_0.0008	Seq186	1147	0.0008
CTCTGGGATTCTTTCCCGACCACCAGTTGGATCCAGCTTCGATGGTTTGTTGGCTTTCCGGCGCAACAAACTTCTCTCTGCTGAAACAAGCCGGAGATGTCGAAGAGAATCCTGGACCGATGGCCAAGCCTTTGTCTCAAGAAGAATCCACCCTCATTGAAAGAGCAACGGCTACAATCAACAGCATCCCCATCTCT			.
>Seq187_1137_1458898_0.0008	Seq187	1137	0.0008
CTCTGGGATTCTTTCCCGACCACCAGTTGGATCCATGTTGTGGTGGGATTAGGCGTTCCGGCGCAACAAACTTCTCTCTGCTGAAACAAGCCGGAGATGTCGAAGAGAATCCTGGACCGATGGCCAAGCCTTTGTCTCAAGAAGAATCCACCCTCATTGAAAGAGCAACGGCTACAATCAACAGCATCCCCATCTCA			.
>Seq188_1135_1458898_0.0008	Seq188	1135	0.0008
CTCTGGGATTCTTTCCCGACCACCAGTTGGATCCATCTTTGGTTCTGGATTCGCTGTCCGGCGCAACAAACTTCTCTCTGCTGAAACAAGCCGGAGATGTCGAAGAGAATCCTGGACCGATGGCCAAGCCTTTGTCTCAAGAAGAATCCACCCTCATTGAAAGAGCAACGGCTACAATCAACAGCATCCCCATCTCT			.
>Seq189_1127_1458898_0.0008	Seq189	1127	0.0008
CTCTGGGATTCTTTCCCGACCACCAGTTGGATCCAGCTCTTCCGACGCTTATTAGGTCCGGCGCAACAAACTTCTCTCTGCTGAAACAAGCCGGAGATGTCGAAGAGAATCCTGGACCGATGGCCAAGCCTTTGTCTCAAGAAGAATCCACCCTCATTGAAAGAGCAACGGCTACAATCAACAGCATCCCCATCTCT			.
>Seq190_1125_1458898_0.0008	Seq190	1125	0.0008
CTCTGGGATTCTTTCCCGACCACCAGTTGGATCCAGCGGCTCTTCATTGGATGGATTCCGGCGCAACAAACTTCTCTCTGCTGAAACAAGCCGGAGATGTCGAAGAGAATCCTGGACCGATGGCCAAGCCTTTGTCTCAAGAAGAATCCACCCTCATTGAAAGAGCAACGGCTACAATCAACAGCATCCCCATCTCA			.
>Seq191_1122_1458898_0.0008	Seq191	1122	0.0008
CTCTGGGATTCTTTCCCGACCACCAGTTGGATCCAATGGGTGATGTGAGGTCTGGGTCCGGCGCAACAAACTTCTCTCTGCTGAAACAAGCCGGAGATGTCGAAGAGAATCCTGGACCGATGGCCAAGCCTTTGTCTCAAGAAGAATCCACCCTCATTGAAAGAGCAACGGCTACAATCAACAGCATCCCCATCGCA			.
>Seq192_1122_1458898_0.0008	Seq192	1122	0.0008
CTCTGGGATTCTTTCCCGACCACCAGTTGGATCCAACTATGGCTTCGTTTAAGAATTCCGGCGCAACAAACTTCTCTCTGCTGAAACAAGCCGGAGATGTCGAAGAGAATCCTGGACCGATGGCCAAGCCTTTGTCTCAAGAAGAATCCACCCTCATTGAAAGAGCAACGGCTACAATCAACAGCATCCCCATCTCA			.
>Seq193_1112_1458898_0.0008	Seq193	1112	0.0008
CTCTGGGATTCTTTCCCGACCACCAGTTGGATCCACTTCGGTTTATTACGTCGGTTTCCGGCGCAACAAACTTCTCTCTGCTGAAACAAGCCGGAGATGTCGAAGAGAATCCTGGACCGATGGCCAAGCCTTTGTCTCAAGAAGAATCCACCCTCATTGAAAGAGCAACGGCTACAATCAACAGCATCCCCATCTCA			.
>Seq194_1110_1458898_0.0008	Seq194	1110	0.0008
CTCTGGGATTCTTTCCCGACCACCAGTTGGATCCATATGTGCCGCTGATGAAGGCTTCCGGCGCAACAAACTTCTCTCTGCTGAAACAAGCCGGAGATGTCGAAGAGAATCCTGGACCGATGGCCAAGCCTTTGTCTCAAGAAGAATCCACCCTCATTGAAAGAGCAACGGCTACAATCAACAGCATCCCCATCGCA			.
>Seq195_1099_1458898_0.0008	Seq195	1099	0.0008
CTCTGGGATTCTTTCCCGACCACCAGTTGGATCCAATGAGGTGTGTGTGGCTTTCTTCCGGCGCAACAAACTTCTCTCTGCTGAAACAAGCCGGAGATGTCGAAGAGAATCCTGGACCGATGGCCAAGCCTTTGTCTCAAGAAGAATCCACCCTCATTGAAAGAGCAACGGCTACAATCAACAGCATCCCCATCTCT			.
>Seq196_1096_1458898_0.0008	Seq196	1096	0.0008
CTCTGGGATTCTTTCCCGACCACCAGTTGGATCCATCGATTAGTTATTTGTTGAGTTCCGGCGCAACAAACTTCTCTCTGCTGAAACAAGCCGGAGATGTCGAAGAGAATCCTGGACCGATGGCCAAGCCTTTGTCTCAAGAAGAATCCACCCTCATTGAAAGAGCAACGGCTACAATCAACAGCATCCCCATCTCT			.
>Seq197_1093_1458898_0.0007	Seq197	1093	0.0007
CTCTGGGATTCTTTCCCGACCACCAGTTGGATCCATTGGTTGTGCATTGGACTCTGTCCGGCGCAACAAACTTCTCTCTGCTGAAACAAGCCGGAGATGTCGAAGAGAATCCTGGACCGATGGCCAAGCCTTTGTCTCAAGAAGAATCCACCCTCATTGAAAGAGCAACGGCTACAATCAACAGCATCCCCATCTCA			.
>Seq198_1091_1458898_0.0007	Seq198	1091	0.0007
CTCTGGGATTCTTTCCCGACCACCAGTTGGATCCACATGATGTGTTGTCTCAGTTTTCCGGCGCAACAAACTTCTCTCTGCTGAAACAAGCCGGAGATGTCGAAGAGAATCCTGGACCGATGGCCAAGCCTTTGTCTCAAGAAGAATCCACCCTCATTGAAAGAGCAACGGCTACAATCAACAGCATCCCCATCTCT			.
>Seq199_1076_1458898_0.0007	Seq199	1076	0.0007
CTCTGGGATTTTTTCCCGACCACCAGTTGGATCCATGTTTGTCGTGGACGTTGACGTCCGGCGCAACAAACTTCTCTCTGCTGAAACGAGCCGGAGATGTCGAAGAGAATCCTGGACCGATGGCCAAGCCTTTGTCTCAAGAAGAATCCACCCTCATTGAAAGAGCAACGGCTACAATCAACAGCATCCCCATCTCA			.
>Seq200_1066_1458898_0.0007	Seq200	1066	0.0007
CTCTGGGATTCTTTCCCGACCACCAGTTGGATCCAAGGCCTCCGCGGTGTAATGCTTCCGGCGCAACAAACTTCTCTCTGCTGAAACAAGCCGGAGATGTCGAAGAGAATCCTGGACCGATGGCCAAGCCTTTGTCTCAAGAAGAATCCACCCTCATTGAAAGAGCAACGGCTACAATCAACAGCATCCCCATCTCA			.
>Seq201_1065_1458898_0.0007	Seq201	1065	0.0007
CTCTGGGATTCTTTCCCGACCACCAGTTGGATCCAAGGAGGAAGATTATGACGAAGTCCGGCGCAACAAACTTCTCTCTGCTGAAACAAGCCGGAGATGTCGAAGAGAATCCTGGACCGATGGCCAAGCCTTTGTCTCAAGAAGAATCCACCCTCATTGAAAGAGCAACGGCTACAATCAACAGCATCCCCATCTCA			.
>Seq202_1065_1458898_0.0007	Seq202	1065	0.0007
CTCTGGGATTCTTTCCCGACCACCAGTTGGATCCATCGCGGACGATTGCGACGGCGTCCGGCGCAACAAACTTCTCTCTGCTGAAACAAGCCGGAGATGTCGAAGAGAATCCTGGACCGATGGCCAAGCCTTTGTCTCAAGAAGAATCCACCCTCATTGAAAGAGCAACGGCTACAATCAACAGCATCCCCATCTCT			.
>Seq203_1064_1458898_0.0007	Seq203	1064	0.0007
CTCTGGGATTCTTTCCCGACCACCAGTTGGATCCAACGAGTAATACGATTCTGAGTTCCGGCGCAACAAACTTCTCTCTGCTGAAACAAGCCGGAGATGTCGAAGAGAATCCTGGACCGATGGCCAAGCCTTTGTCTCAAGAAGAATCCACCCTCATTGAAAGAGCAACGGCTACAATCAACAGCATCCCCATCTCT			.
>Seq204_1045_1458898_0.0007	Seq204	1045	0.0007
CTCTGGGATTCTTTCCCGACCACCAGTTGGATCCACTGGCTTTTGGTAGGTATACGTCCGGCGCAACAAACTTCTCTCTGCTGAAACAAGCCGGAGATGTCGAAGAGAATCCTGGACCGATGGCCAAGCCTTTGTCTCAAGAAGAATCCACCCTCATTGAAAGAGCAACGGCTACAATCAACAGCATCCCCATCTCT			.
>Seq205_1044_1458898_0.0007	Seq205	1044	0.0007
CTCTGGGATTCTTTCCCGACCACCAGTTGGATCCACTTTCTAGGCTTTGGGTTGATTCCGGCGCAACAAACTTCTCTCTGCTGAAACAAGCCGGAGATGTCGAAGAGAATCCTGGACCGATGGCCAAGCCTTTGTCTCAAGAAGAATCCACCCTCATTGAAAGAGCAACGGCTACAATCAACAGCATCCCCATCTCT			.
>Seq206_1042_1458898_0.0007	Seq206	1042	0.0007
CTCTGGGATTCTTTCCCGACCACCAGTTGGATCCAACGGGGCTGATGTAGGAGAATTCCGGCGCAACAAACTTCTCTCTGCTGAAACAAGCCGGAGATGTCGAAGAGAATCCTGGACCGATGGCCAAGCCTTTGTCTCAAGAAGAATCCACCCTCATTGAAAGAGCAACGGCTACAATCAACAGCATCCCCATCTCT			.
>Seq207_1042_1458898_0.0007	Seq207	1042	0.0007
CTCTGGGATTCTTTCCCGACCACCAGTTGGATCCAATTGGTTATAATAGTTCGTATTCCGGCGCAACAAACTTCTCTCTGCTGAAACAAGCCGGAGATGTCGAAGAGAATCCTGGACCGATGGCCAAGCCTTTGTCTCAAGAAGAATCCACCCTCATTGAAAGAGCAACGGCTACAATCAACAGCATCCCCATCTCT			.
>Seq208_1038_1458898_0.0007	Seq208	1038	0.0007
CTCTGGGATTCTTTCCCGACCACCAGTTGGATCCAATGGCTAGTTATTTTTCTCATTCCGGCGCAACAAACTTCTCTCTGCTGAAACAAGCCGGAGATGTCGAAGAGAATCCTGGACCGATGGCCAAGCCTTTGTCTCAAGAAGAATCCACCCTCATTGAAAGAGCAACGGCTACAATCAACAGCATCCCCATCTCT			.
>Seq209_1035_1458898_0.0007	Seq209	1035	0.0007
CTCTGGGATTCTTTCCCGACCACCAGTTGGATCCATTTCTGCCTGCTTTGAAGACTTCCGGCGCAACAAACTTCTCTCTGCTGAAACAAGCCGGAGATGTCGAAGAGAATCCTGGACCGATGGCCAAGCCTTTGTCTCAAGAAGAATCCACCCTCATTGAAAGAGCAACGGCTACAATCAACAGCATCCCCATCTCT			.
>Seq210_1023_1458898_0.0007	Seq210	1023	0.0007
CTCTGGGATTCTTTCCCGACCACCAGTTGGATCCAGAGGTTCTTGCGCCGTCGCTTTCCGGCGCAACAAACTTCTCTCTGCTGAAACAAGCCGGAGATGTCGAAGAGAATCCTGGACCGATGGCCAAGCCTTTGTCTCAAGAAGAATCCACCCTCATTGAAAGAGCAACGGCTACAATCAACAGCATCCCCATCTCT			.
>Seq211_1021_1458898_0.0007	Seq211	1021	0.0007
CTCTGGGATTCTTTCCCGACCACCAGTTGGATCCAATGAGTTATCTTCTTTTGGGTTCCGGCGCAACAAACTTCTCTCTGCTGAAACAAGCCGGAGATGTCGAAGAGAATCCTGGACCGATGGCCAAGCCTTTGTCTCAAGAAGAATCCACCCTCATTGAAAGAGCAACGGCTACAATCAACAGCATCCCCATCTCT			.
>Seq212_1015_1458898_0.0007	Seq212	1015	0.0007
CTCTGGGATTCTTTCCCGACCACCAGTTGGATCCAATTTGGCGGCGGTATACGATGTCCGGCGCAACAAACTTCTCTCTGCTGAAACAAGCCGGAGATGTCGAAGAGAATCCTGGACCGATGGCCAAGCCTTTGTCTCAAGAAGAATCCACCCTCATTGAAAGAGCAACGGCTACAATCAACAGCATCCCCATCTCT			.
>Seq213_1007_1458898_0.0007	Seq213	1007	0.0007
CTCTGGGATTCTTTCCCGACCACCAGTTGGATCCACTTGTTCCTCGGTTGTATAGTTCCGGCGCAACAAACTTCTCTCTGCTGAAACAAGCCGGAGATGTCGAAGAGAATCCTGGACCGATGGCCAAGCCTTTGTCTCAAGAAGAATCCACCCTCATTGAAAGAGCAACGGCTACAATCAACAGCATCCCCATCTCA			.
>Seq214_1003_1458898_0.0007	Seq214	1003	0.0007
CTCTGGGATTCTTTCCCGACCACCAGTTGGATCCATCGAATCGTCCGCGTTTGCATTCCGGCGCAACAAACTTCTCTCTGCTGAAACAAGCCGGAGATGTCGAAGAGAATCCTGGACCGATGGCCAAGCCTTTGTCTCAAGAAGAATCCACCCTCATTGAAAGAGCAACGGCTACAATCAACAGCATCCCCATCTCT			.
>Seq215_997_1458898_0.0007	Seq215	997	0.0007
CTCTGGGATTCTTTCCCGACCACCAGTTGGATCCAGAGTGGTCGCGGAAGCGGACGTCCGGCGCAACAAACTTCTCTCTGCTGAAACAAGCCGGAGATGTCGAAGAGAATCCTGGACCGATGGCCAAGCCTTTGTCTCAAGAAGAATCCACCCTCATTGAAAGAGCAACGGCTACAATCAACAGCATCCCCATCTCT			.
>Seq216_995_1458898_0.0007	Seq216	995	0.0007
CTCTGGGATTCTTTCCCGACCACCAGTTGGATCCAATTCATCGTGGTGATCATGGGTCCGGCGCAACAAACTTCTCTCTGCTGAAACAAGCCGGAGATGTCGAAGAGAATCCTGGACCGATGGCCAAGCCTTTGTCTCAAGAAGAATCCACCCTCATTGAAAGAGCAACGGCTACAATCAACAGCATCCCCATCTCA			.
>Seq217_994_1458898_0.0007	Seq217	994	0.0007
CTCTGGGATTCTTTCCCGACCACCAGTTGGATCCAGCGATTATGTGGTCGATGTCGTCCGGCGCAACAAACTTCTCTCTGCTGAAACAAGCCGGAGATGTCGAAGAGAATCCTGGACCGATGGCCAAGCCTTTGTCTCAAGAAGAATCCACCCTCATTGAAAGAGCAACGGCTACAATCAACAGCATCCCCATCTCT			.
>Seq218_987_1458898_0.0007	Seq218	987	0.0007
CTCTGGGATTCTTTCCCGACCACCAGTTGGATCCAAGGATTTAGGGGGGTACGATTCCGGCGCAACAAACTTCTCTCTGCTGAAACAAGCCGGAGATGTCGAAGAGAATCCTGGACCGATGGCCAAGCCTTTGTCTCAAGAAGAATCCACCCTCATTGAAAGAGCAACGGCTACAATCAACAGCATCCCCATCTCT			.
>Seq219_982_1458898_0.0007	Seq219	982	0.0007
CTCTGGGATTCTTTCCCGACCACCAGTTGGATCCATTTTCTTGGTGTTTTGTTATGTCCGGCGCAACAAACTTCTCTCTGCTGAAACAAGCCGGAGATGTCGAAGAGAATCCTGGACCGATGGCCAAGCCTTTGTCTCAAGAAGAATCCACCCTCATTGAAAGAGCAACGGCTACAATCAACAGCATCCCCATCTCA			.
>Seq220_982_1458898_0.0007	Seq220	982	0.0007
CTCTGGGATTCTTTCCCGACCACCAGTTGGATCCAACTTATCGTCAGCTTATGGCTTCCGGCGCAACAAACTTCTCTCTGCTGAAACAAGCCGGAGATGTCGAAGAGAATCCTGGACCGATGGCCAAGCCTTTGTCTCAAGAAGAATCCACCCTCATTGAAAGAGCAACGGCTACAATCAACAGCATCCCCATCTCA			.
>Seq221_979_1458898_0.0007	Seq221	979	0.0007
CTCTGGGATTCTTTCCCGACCACCAGTTGGATCCACATGATACGCAGGAGCAGGAGTCCGGCGCAACAAACTTCTCTCTGCTGAAACAAGCCGGAGATGTCGAAGAGAATCCTGGACCGATGGCCAAGCCTTTGTCTCAAGAAGAATCCACCCTCATTGAAAGAGCAACGGCTACAATCAACAGCATCCCCATCTCA			.
>Seq222_976_1458898_0.0007	Seq222	976	0.0007
CTCTGGGATTCTTTCCCGACCACCAGTTGGATCCAACTTAGTCTATGTAGGCTAGGTCCGGCGCAACAAACTTCTCTCTGCTGAAACAAGCCGGAGATGTCGAAGAGAATCCTGGACCGATGGCCAAGCCTTTGTCTCAAGAAGAATCCACCCTCATTGAAAGAGCAACGGCTACAATCAACAGCATCCCCATCTCA			.
>Seq223_969_1458898_0.0007	Seq223	969	0.0007
CTCTGGGATTCTTTCCCGACCACCAGTTGGATCCAACTAAGGGTAGTCAGAAGTTGTCCGGCGCAACAAACTTCTCTCTGCTGAAACAAGCCGGAGATGTCGAAGAGAATCCTGGACCGATGGCCAAGCCTTTGTCTCAAGAAGAATCCACCCTCATTGAAAGAGCAACGGCTACAATCAACAGCATCCCCATCTCT			.
>Seq224_966_1458898_0.0007	Seq224	966	0.0007
CTCTGGGATTCTTTCCCGACCACCAGTTGGATCCATCGGAGCTGAGTGATAAGCTGTCCGGCGCAACAAACTTCTCTCTGCTGAAACAAGCCGGAGATGTCGAAGAGAATCCTGGACCGATGGCCAAGCCTTTGTCTCAAGAAGAATCCACCCTCATTGAAAGAGCAACGGCTACAATCAACAGCATCCCCATCTCA			.
>Seq225_964_1458898_0.0007	Seq225	964	0.0007
CTCTGGGATTCTTTCCCGACCACCAGTTGGATCCACCTTTTGGTTGGCCGAAGAATTCCGGCGCAACAAACTTCTCTCTGCTGAAACAAGCCGGAGATGTCGAAGAGAATCCTGGACCGATGGCCAAGCCTTTGTCTCAAGAAGAATCCACCCTCATTGAAAGAGCAACGGCTACAATCAACAGCATCCCCATCTCT			.
>Seq226_964_1458898_0.0007	Seq226	964	0.0007
CTCTGGGATTCTTTCCCGACCACCAGTTGGATCCAAATGCTTTGCCTAGGTCGCTGTCCGGCGCAACAAACTTCTCTCTGCTGAAACAAGCCGGAGATGTCGAAGAGAATCCTGGACCGATGGCCAAGCCTTTGTCTCAAGAAGAATCCACCCTCATTGAAAGAGCAACGGCTACAATCAACAGCATCCCCATCTCT			.
>Seq227_961_1458898_0.0007	Seq227	961	0.0007
CTCTGGGATTCTTTCCCGACCACCAGTTGGATCCATCGGTTGTGATTTTTCTGAATTCCGGCGCAACAAACTTCTCTCTGCTGAAACAAGCCGGAGATGTCGAAGAGAATCCTGGACCGATGGCCAAGCCTTTGTCTCAAGAAGAATCCACCCTCATTGAAAGAGCAACGGCTACAATCAACAGCATCCCCATCTCA			.
>Seq228_957_1458898_0.0007	Seq228	957	0.0007
CTCTGGGATTCTTTCCCGACCACCAGTTGGATCCATTTACGCTTCATAAGTTTACTTCCGGCGCAACAAACTTCTCTCTGCTGAAACAAGCCGGAGATGTCGAAGAGAATCCTGGACCGATGGCCAAGCCTTTGTCTCAAGAAGAATCCACCCTCATTGAAAGAGCAACGGCTACAATCAACAGCATCCCCATCTCT			.
>Seq229_954_1458898_0.0007	Seq229	954	0.0007
CTCTGGGATTCTTTCCCGACCACCAGTTGGATCCAATTCCTGCTGCTATGACGAAGTCCGGCGCAACAAACTTCTCTCTGCTGAAACAAGCCGGAGATGTCGAAGAGAATCCTGGACCGATGGCCAAGCCTTTGTCTCAAGAAGAATCCACCCTCATTGAAAGAGCAACGGCTACAATCAACAGCATCCCCATCTCT			.
>Seq230_946_1458898_0.0006	Seq230	946	0.0006
CTCTGGGATTCTTTCCCGACCACCAGTTGGATCCATCGTCTCTTCCAAAGGAGTTGAATTGTACTAAGTCCGGCGCAACAAACTTCTCTCTGCTGAAACAAGCCGGAGATGTCGAAGAGAATCCTGGACCGATGGCCAAGCCTTTGTCTCAAGAAGAATCCACCCTCATTGAAAGAGCAACGGCTACAATCAACAGCATCCCCATCTCT			.
>Seq231_942_1458898_0.0006	Seq231	942	0.0006
CTCTGGGATTCTTTCCCGACCACCAGTTGGATCCAACGGTGCCGAATAAGTTGTTGTCCGGCGCAACAAACTTCTCTCTGCTGAAACAAGCCGGAGATGTCGAAGAGAATCCTGGACCGATGGCCAAGCCTTTGTCTCAAGAAGAATCCACCCTCATTGAAAGAGCAACGGCTACAATCAACAGCATCCCCATCTCT			.
>Seq232_941_1458898_0.0006	Seq232	941	0.0006
CTCTGGGATTCTTTCCCGACCACCAGTTGGATCCATTGCTTAGGAATATGTTTCATTCCGGCGCAACAAACTTCTCTCTGCTGAAACAAGCCGGAGATGTCGAAGAGAATCCTGGACCGATGGCCAAGCCTTTGTCTCAAGAAGAATCCACCCTCATTGAAAGAGCAACGGCTACAATCAACAGCATCCCCATCTCA			.
>Seq233_940_1458898_0.0006	Seq233	940	0.0006
CTCTGGGATTCTTTCCCGACCACCAGTTGGATCCAACGAAGGAGAGGAAGAATCTTTCCGGCGCAACAAACTTCTCTCTGCTGAAACAAGCCGGAGATGTCGAAGAGAATCCTGGACCGATGGCCAAGCCTTTGTCTCAAGAAGAATCCACCCTCATTGAAAGAGCAACGGCTACAATCAACAGCATCCCCATCTCT			.
>Seq234_929_1458898_0.0006	Seq234	929	0.0006
CTCTGGGATTCTTTCCCGACCACCAGTTGGATCCAAATCTTCAGGCGAGTACTCTTTCCGGCGCAACAAACTTCTCTCTGCTGAAACAAGCCGGAGATGTCGAAGAGAATCCTGGACCGATGGCCAAGCCTTTGTCTCAAGAAGAATCCACCCTCATTGAAAGAGCAACGGCTACAATCAACAGCATCCCCATCTCT			.
>Seq235_912_1458898_0.0006	Seq235	912	0.0006
CTCTGGGATTCTTTCCCGACCACCAGTTGGATCCAACGTCTTATCCTGGTTCGAGGTCCGGCGCAACAAACTTCTCTCTGCTGAAACAAGCCGGAGATGTCGAAGAGAATCCTGGACCGATGGCCAAGCCTTTGTCTCAAGAAGAATCCACCCTCATTGAAAGAGCAACGGCTACAATCAACAGCATCCCCATCTCT			.
>Seq236_909_1458898_0.0006	Seq236	909	0.0006
CTCTGGGATTCTTTCCCGACCACCAGTTGGATCCAAGGAGTATGATGTATTATGATTCCGGCGCAACAAACTTCTCTCTGCTGAAACAAGCCGGAGATGTCGAAGAGAATCCTGGACCGATGGCCAAGCCTTTGTCTCAAGAAGAATCCACCCTCATTGAAAGAGCAACGGCTACAATCAACAGCATCCCCATCTCT			.
>Seq237_897_1458898_0.0006	Seq237	897	0.0006
CTCTGGGATTCTTTCCCGACCACCAGTTGGATCCAACGGATATGGCTCATACTCTGTCCGGCGCAACAAACTTCTCTCTGCTGAAACAAGCCGGAGATGTCGAAGAGAATCCTGGACCGATGGCCAAGCCTTTGTCTCAAGAAGAATCCACCCTCATTGAAAGAGCAACGGCTACAATCAACAGCATCCCCATCTCT			.
>Seq238_889_1458898_0.0006	Seq238	889	0.0006
CTCTGGGATTCTTTCCCGACCACCAGTTGGATCCATCGCATGTTCGTCATTCTAGTTCCGGCGCAACAAACTTCTCTCTGCTGAAACAAGCCGGAGATGTCGAAGAGAATCCTGGACCGATGGCCAAGCCTTTGTCTCAAGAAGAATCCACCCTCATTGAAAGAGCAACGGCTACAATCAACAGCATCCCCATCTCT			.
>Seq239_885_1458898_0.0006	Seq239	885	0.0006
CTCTGGGATTCTTTCCCGACCACCAGTTGGATCCAGTGACGTGTTCGTTTTGGTCGTCCGGCGCAACAAACTTCTCTCTGCTGAAACAAGCCGGAGATGTCGAAGAGAATCCTGGACCGATGGCCAAGCCTTTGTCTCAAGAAGAATCCACCCTCATTGAAAGAGCAACGGCTACAATCAACAGCATCCCCATCTCT			.
>Seq240_883_1458898_0.0006	Seq240	883	0.0006
CTCTGGGATTCTTTCCCGACCACCAGTTGGATCCATATAGTATTTGGCGTACTACTTCCGGCGCAACAAACTTCTCTCTGCTGAAACAAGCCGGAGATGTCGAAGAGAATCCTGGACCGATGGCCAAGCCTTTGTCTCAAGAAGAATCCACCCTCATTGAAAGAGCAACGGCTACAATCAACAGCATCCCCATCTCA			.
>Seq241_882_1458898_0.0006	Seq241	882	0.0006
CTCTGGGATTCTTTCCCGACCACCAGTTGGATCCACGGGCTAATAAGTTGATTACGTCCGGCGCAACAAACTTCTCTCTGCTGAAACAAGCCGGAGATGTCGAAGAGAATCCTGGACCGATGGCCAAGCCTTTGTCTCAAGAAGAATCCACCCTCATTGAAAGAGCAACGGCTACAATCAACAGCATCCCCATCTCT			.
>Seq242_881_1458898_0.0006	Seq242	881	0.0006
CTCTGGGATTCTTTCCCGACCACCAGTTGGATCCAACTAGGAAGGCGATTAATCAGTCCGGCGCAACAAACTTCTCTCTGCTGAAACAAGCCGGAGATGTCGAAGAGAATCCTGGACCGATGGCCAAGCCTTTGTCTCAAGAAGAATCCACCCTCATTGAAAGAGCAACGGCTACAATCAACAGCATCCCCATCTCA			.
>Seq243_880_1458898_0.0006	Seq243	880	0.0006
CTCTGGGATTCTTTCCCGACCACCAGTTGGATCCATGTATTTGGACGAGGTTTTCTTCCGGCGCAACAAACTTCTCTCTGCTGAAACAAGCCGGAGATGTCGAAGAGAATCCTGGACCGATGGCCAAGCCTTTGTCTCAAGAAGAATCCACCCTCATTGAAAGAGCAACGGCTACAATCAACAGCATCCCCATCTCA			.
>Seq244_879_1458898_0.0006	Seq244	879	0.0006
CTCTGGGATTCTTTCCCGACCACCAGTTGGATCCAACTCGGATTTTTGCTACGAGGTCCGGCGCAACAAACTTCTCTCTGCTGAAACAAGCCGGAGATGTCGAAGAGAATCCTGGACCGATGGCCAAGCCTTTGTCTCAAGAAGAATCCACCCTCATTGAAAGAGCAACGGCTACAATCAACAGCATCCCCATCTCT			.
>Seq245_879_1458898_0.0006	Seq245	879	0.0006
CTCTGGGATTCTTTCCCGACCACCAGTTGGATCCAACGATTTTGGGGTCTAGGAATTCCGGCGCAACAAACTTCTCTCTGCTGAAACAAGCCGGAGATGTCGAAGAGAATCCTGGACCGATGGCCAAGCCTTTGTCTCAAGAAGAATCCACCCTCATTGAAAGAGCAACGGCTACAATCAACAGCATCCCCATCTCA			.
>Seq246_876_1458898_0.0006	Seq246	876	0.0006
CTCTGGGATTCTTTCCCGACCACCAGTTGGATCCACCGAAGCTTAATAGGAATGCTTCCGGCGCAACAAACTTCTCTCTGCTGAAACAAGCCGGAGATGTCGAAGAGAATCCTGGACCGATGGCCAAGCCTTTGTCTCAAGAAGAATCCACCCTCATTGAAAGAGCAACGGCTACAATCAACAGCATCCCCATCTCT			.
>Seq247_873_1458898_0.0006	Seq247	873	0.0006
CTCTGGGATTCTTTCCCGACCACCAGTTGGATCCATATCGGTTTAAGAAGACTAGGTCCGGCGCAACAAACTTCTCTCTGCTGAAACAAGCCGGAGATGTCGAAGAGAATCCTGGACCGATGGCCAAGCCTTTGTCTCAAGAAGAATCCACCCTCATTGAAAGAGCAACGGCTACAATCAACAGCATCCCCATCTCT			.
>Seq248_860_1458898_0.0006	Seq248	860	0.0006
CTCTGGGATTCTTTCCCGACCACCAGTTGGATCCAAATGATCCGAGGTATTATGTGTCCGGCGCAACAAACTTCTCTCTGCTGAAACAAGCCGGAGATGTCGAAGAGAATCCTGGACCGATGGCCAAGCCTTTGTCTCAAGAAGAATCCACCCTCATTGAAAGAGCAACGGCTACAATCAACAGCATCCCCATCTCT			.
>Seq249_857_1458898_0.0006	Seq249	857	0.0006
CTCTGGGATTCTTTCCCGACCACCAGTTGGATCCAATTACTCGTGGTTTGTCGTCGTCCGGCGCAACAAACTTCTCTCTGCTGAAACAAGCCGGAGATGTCGAAGAGAATCCTGGACCGATGGCCAAGCCTTTGTCTCAAGAAGAATCCACCCTCATTGAAAGAGCAACGGCTACAATCAACAGCATCCCCATCTCA			.
>Seq250_857_1458898_0.0006	Seq250	857	0.0006
CTCTGGGATTCTTTCCCGACCACCAGTTGGATCCACCTATTTATATGATTTCGGGTTCCGGCGCAACAAACTTCTCTCTGCTGAAACAAGCCGGAGATGTCGAAGAGAATCCTGGACCGATGGCCAAGCCTTTGTCTCAAGAAGAATCCACCCTCATTGAAAGAGCAACGGCTACAATCAACAGCATCCCCATCTCT			.
>Seq251_857_1458898_0.0006	Seq251	857	0.0006
CTCTGGGATTCTTTCCCGACCACCAGTTGGATCCATTGTCTTGGCATTTGCCGCGGTCCGGCGCAACAAACTTCTCTCTGCTGAAACAAGCCGGAGATGTCGAAGAGAATCCTGGACCGATGGCCAAGCCTTTGTCTCAAGAAGAATCCACCCTCATTGAAAGAGCAACGGCTACAATCAACAGCATCCCCATCTCT			.
>Seq252_857_1458898_0.0006	Seq252	857	0.0006
CTCTGGGATTCTTTCCCGACCACCAGTTGGATCCAAATACGGTTTGCCTCCTCGGTCCGGCGCAACAAACTTCTCTCTGCTGAAACAAGCCGGAGATGTCGAAGAGAATCCTGGACCGATGGCCAAGCCTTTGTCTCAAGAAGAATCCACCCTCATTGAAAGAGCAACGGCTACAATCAACAGCATCCCCATCTCT			.
>Seq253_856_1458898_0.0006	Seq253	856	0.0006
CTCTGGGATTCTTTCCCGACCACCAGTTGGATCCATTTACGGTGCAGGGTCCTGTTTCCGGCGCAACAAACTTCTCTCTGCTGAAACAAGCCGGAGATGTCGAAGAGAATCCTGGACCGATGGCCAAGCCTTTGTCTCAAGAAGAATCCACCCTCATTGAAAGAGCAACGGCTACAATCAACAGCATCCCCATCTCA			.
>Seq254_851_1458898_0.0006	Seq254	851	0.0006
CTCTGGGATTCTTTCCCGACCACCAGTTGGATCCAACGTGTGATCGTGTGACGAAGTCCGGCGCAACAAACTTCTCTCTGCTGAAACAAGCCGGAGATGTCGAAGAGAATCCTGGACCGATGGCCAAGCCTTTGTCTCAAGAAGAATCCACCCTCATTGAAAGAGCAACGGCTACAATCAACAGCATCCCCATCTCT			.
>Seq255_849_1458898_0.0006	Seq255	849	0.0006
CTCTGGGATTCTTTCCCGACCACCAGTTGGATCCATCTCGGGATTCTTGGCGTCGGTCCGGCGCAACAAACTTCTCTCTGCTGAAACAAGCCGGAGATGTCGAAGAGAATCCTGGACCGATGGCCAAGCCTTTGTCTCAAGAAGAATCCACCCTCATTGAAAGAGCAACGGCTACAATCAACAGCATCCCCATCTCT			.
>Seq256_839_1458898_0.0006	Seq256	839	0.0006
CTCTGGGATTCTTTCCCGACCACCAGTTGGATCCACTGTTTAGTTCGGCTTATAATTCCGGCGCAACAAACTTCTCTCTGCTGAAACAAGCCGGAGATGTCGAAGAGAATCCTGGACCGATGGCCAAGCCTTTGTCTCAAGAAGAATCCACCCTCATTGAAAGAGCAACGGCTACAATCAACAGCATCCCCATCTCA			.
>Seq257_833_1458898_0.0006	Seq257	833	0.0006
CTCTGGGATTCTTTCCCGACCACCAGTTGGATCCATCTGGTCATGGTACGGAGAAGTCCGGCGCAACAAACTTCTCTCTGCTGAAACAAGCCGGAGATGTCGAAGAGAATCCTGGACCGATGGCCAAGCCTTTGTCTCAAGAAGAATCCACCCTCATTGAAAGAGCAACGGCTACAATCAACAGCATCCCCATCTCA			.
>Seq258_832_1458898_0.0006	Seq258	832	0.0006
CTCTGGGATTCTTTCCCGACCACCAGTTGGATCCAGCTTCTTGTCTGAATACTACTTCCGGCGCAACAAACTTCTCTCTGCTGAAACAAGCCGGAGATGTCGAAGAGAATCCTGGACCGATGGCCAAGCCTTTGTCTCAAGAAGAATCCACCCTCATTGAAAGAGCAACGGCTACAATCAACAGCATCCCCATCTCA			.
>Seq259_813_1458898_0.0006	Seq259	813	0.0006
CTCTGGGATTCTTTCCCGACCACCAGTTGGATCCAAATACTTGGGGGCCGACGTTGTCCGGCGCAACAAACTTCTCTCTGCTGAAACAAGCCGGAGATGTCGAAGAGAATCCTGGACCGATGGCCAAGCCTTTGTCTCAAGAAGAATCCACCCTCATTGAAAGAGCAACGGCTACAATCAACAGCATCCCCATCTCA			.
>Seq260_812_1458898_0.0006	Seq260	812	0.0006
CTCTGGGATTCTTTCCCGACCACCAGTTGGATCCAAAGTTTTGTGAGCAGATGAGTTCCGGCGCAACAAACTTCTCTCTGCTGAAACAAGCCGGAGATGTCGAAGAGAATCCTGGACCGATGGCCAAGCCTTTGTCTCAAGAAGAATCCACCCTCATTGAAAGAGCAACGGCTACAATCAACAGCATCCCCATCTCA			.
>Seq261_808_1458898_0.0006	Seq261	808	0.0006
CTCTGGGATTCTTTCCCGACCACCAGTTGGATCCAACGGGTAAGCCTCATCCTCATTCCGGCGCAACAAACTTCTCTCTGCTGAAACAAGCCGGAGATGTCGAAGAGAATCCTGGACCGATGGCCAAGCCTTTGTCTCAAGAAGAATCCACCCTCATTGAAAGAGCAACGGCTACAATCAACAGCATCCCCATCTCT			.
>Seq262_808_1458898_0.0006	Seq262	808	0.0006
CTCTGGGATTCTTTCCCGACCACCAGTTGGATCCAGCTGAGGGTCATAATCCGCTGTCCGGCGCAACAAACTTCTCTCTGCTGAAACAAGCCGGAGATGTCGAAGAGAATCCTGGACCGATGGCCAAGCCTTTGTCTCAAGAAGAATCCACCCTCATTGAAAGAGCAACGGCTACAATCAACAGCATCCCCATCTCT			.
>Seq263_805_1458898_0.0006	Seq263	805	0.0006
CTCTGGGATTCTTTCCCGACCACCAGTTGGATCCACAGATTATTACTAGGTCGACGTGTTCCGGCGCAACAAACTTCTCTCTGCTGAAACAAGCCGGAGATGTCGAAGAGAATCCTGGACCGATGGCCAAGCCTTTGTCTCAAGAAGAATCCACCCTCATTGAAAGAGCAACGGCTACAATCAACAGCATCCCCATCTCT			.
>Seq264_801_1458898_0.0005	Seq264	801	0.0005
CTCTGGGATTCTTTCCCGACCACCAGTTGGATCCAACTAGGTCTTTTGGTAAGAATTCCGGCGCAACAAACTTCTCTCTGCTGAAACAAGCCGGAGATGTCGAAGAGAATCCTGGACCGATGGCCAAGCCTTTGTCTCAAGAAGAATCCACCCTCATTGAAAGAGCAACGGCTACAATCAACAGCATCCCCATCTCT			.
>Seq265_800_1458898_0.0005	Seq265	800	0.0005
CTCTGGGATTCTTTCCCGACCACCAGTTGGATCCACAGTAGCTTACTGGTATGGCGTCCGGCGCAACAAACTTCTCTCTGCTGAAACAAGCCGGAGATGTCGAAGAGAATCCTGGACCGATGGCCAAGCCTTTGTCTCAAGAAGAATCCACCCTCATTGAAAGAGCAACGGCTACAATCAACAGCATCCCCATCTCT			.
>Seq266_799_1458898_0.0005	Seq266	799	0.0005
CTCTGGGATTCTTTCCCGACCACCAGTTGGATCCAGCGTTGAGGCAGTGTTATCGTTCCGGCGCAACAAACTTCTCTCTGCTGAAACAAGCCGGAGATGTCGAAGAGAATCCTGGACCGATGGCCAAGCCTTTGTCTCAAGAAGAATCCACCCTCATTGAAAGAGCAACGGCTACAATCAACAGCATCCCCATCTCT			.
>Seq267_796_1458898_0.0005	Seq267	796	0.0005
CTCTGGGATTCTTTCCCGACCACCAGTTGGATCCAACGTTGCATCTGGCGACTTGTTCCGGCGCAACAAACTTCTCTCTGCTGAAACAAGCCGGAGATGTCGAAGAGAATCCTGGACCGATGGCCAAGCCTTTGTCTCAAGAAGAATCCACCCTCATTGAAAGAGCAACGGCTACAATCAACAGCATCCCCATCTCA			.
>Seq268_796_1458898_0.0005	Seq268	796	0.0005
CTCTGGGATTCTTTCCCGACCACCAGTTGGATCCAATGCTGCTCCTATTCATTTGTCCGGCGCAACAAACTTCTCTCTGCTGAAACAAGCCGGAGATGTCGAAGAGAATCCTGGACCGATGGCCAAGCCTTTGTCTCAAGAAGAATCCACCCTCATTGAAAGAGCAACGGCTACAATCAACAGCATCCCCATCTCT			.
>Seq269_794_1458898_0.0005	Seq269	794	0.0005
CTCTGGGATTCTTTCCCGACCACCAGTTGGATCCAATGGTGTTTTGTAAGAGTAGTTCCGGCGCAACAAACTTCTCTCTGCTGAAACAAGCCGGAGATGTCGAAGAGAATCCTGGACCGATGGCCAAGCCTTTGTCTCAAGAAGAATCCACCCTCATTGAAAGAGCAACGGCTACAATCAACAGCATCCCCATCTCA			.
>Seq270_793_1458898_0.0005	Seq270	793	0.0005
CTCTGGGATTCTTTCCCGACCACCAGTTGGATCCAGTTCGTAGTCCGAATGAGTTTTCCGGCGCAACAAACTTCTCTCTGCTGAAACAAGCCGGAGATGTCGAAGAGAATCCTGGACCGATGGCCAAGCCTTTGTCTCAAGAAGAATCCACCCTCATTGAAAGAGCAACGGCTACAATCAACAGCATCCCCATCTCA			.
>Seq271_786_1458898_0.0005	Seq271	786	0.0005
CTCTGGGATTCTTTCCCGACCACCAGTTGGATCCATATAAGCAGCAGACGCTGTGGTCCGGCGCAACAAACTTCTCTCTGCTGAAACAAGCCGGAGATGTCGAAGAGAATCCTGGACCGATGGCCAAGCCTTTGTCTCAAGAAGAATCCACCCTCATTGAAAGAGCAACGGCTACAATCAACAGCATCCCCATCTCT			.
>Seq272_784_1458898_0.0005	Seq272	784	0.0005
CTCTGGGATTCTTTCCCGACCACCAGTTGGATCCATCGACTTGGCCGACTTATGAGTCCGGCGCAACAAACTTCTCTCTGCTGAAACAAGCCGGAGATGTCGAAGAGAATCCTGGACCGATGGCCAAGCCTTTGTCTCAAGAAGAATCCACCCTCATTGAAAGAGCAACGGCTACAATCAACAGCATCCCCATCTCT			.
>Seq273_782_1458898_0.0005	Seq273	782	0.0005
CTCTGGGATTCTTTCCCGACCACCAGTTGGATCCAGTGAGTCATATTCCGTTGAATTCCGGCGCAACAAACTTCTCTCTGCTGAAACAAGCCGGAGATGTCGAAGAGAATCCTGGACCGATGGCCAAGCCTTTGTCTCAAGAAGAATCCACCCTCATTGAAAGAGCAACGGCTACAATCAACAGCATCCCCATCTCT			.
>Seq274_778_1458898_0.0005	Seq274	778	0.0005
CTCTGGGATTCTTTCCCGACCACCAGTTGGATCCAACGATGGCTGGGATTTGGCTGTCCGGCGCAACAAACTTCTCTCTGCTGAAACAAGCCGGAGATGTCGAAGAGAATCCTGGACCGATGGCCAAGCCTTTGTCTCAAGAAGAATCCACCCTCATTGAAAGAGCAACGGCTACAATCAACAGCATCCCCATCTCT			.
>Seq275_776_1458898_0.0005	Seq275	776	0.0005
CTCTGGGATTCTTTCCCGACCACCAGTTGGATCCAAAGTATCTGAAGAATTCTAAGTCCGGCGCAACAAACTTCTCTCTGCTGAAACAAGCCGGAGATGTCGAAGAGAATCCTGGACCGATGGCCAAGCCTTTGTCTCAAGAAGAATCCACCCTCATTGAAAGAGCAACGGCTACAATCAACAGCATCCCCATCTCT			.
>Seq276_773_1458898_0.0005	Seq276	773	0.0005
CTCTGGGATTCTTTCCCGACCACCAGTTGGATCCATTTGCGACGTGTTATATGAAGTCCGGCGCAACAAACTTCTCTCTGCTGAAACAAGCCGGAGATGTCGAAGAGAATCCTGGACCGATGGCCAAGCCTTTGTCTCAAGAAGAATCCACCCTCATTGAAAGAGCAACGGCTACAATCAACAGCATCCCCATCTCT			.
>Seq277_768_1458898_0.0005	Seq277	768	0.0005
CTCTGGGATTCTTTCCCGACCACCAGTTGGATCCATCGATTTGGCCTAGTAGGACGTCCGGCGCAACAAACTTCTCTCTGCTGAAACAAGCCGGAGATGTCGAAGAGAATCCTGGACCGATGGCCAAGCCTTTGTCTCAAGAAGAATCCACCCTCATTGAAAGAGCAACGGCTACAATCAACAGCATCCCCATCTCT			.
>Seq278_764_1458898_0.0005	Seq278	764	0.0005
CTCTGGGATTCTTTCCCGACCACCAGTTGGATCCAAAGCTTAAGAGTGGTAAGTGTTCCGGCGCAACAAACTTCTCTCTGCTGAAACAAGCCGGAGATGTCGAAGAGAATCCTGGACCGATGGCCAAGCCTTTGTCTCAAGAAGAATCCACCCTCATTGAAAGAGCAACGGCTACAATCAACAGCATCCCCATCTCT			.
>Seq279_763_1458898_0.0005	Seq279	763	0.0005
CTCTGGGATTCTTTCCCGACCACCAGTTGGATCCATCTACGGGTAGGGCGAATAAGTCCGGCGCAACAAACTTCTCTCTGCTGAAACAAGCCGGAGATGTCGAAGAGAATCCTGGACCGATGGCCAAGCCTTTGTCTCAAGAAGAATCCACCCTCATTGAAAGAGCAACGGCTACAATCAACAGCATCCCCATCTCT			.
>Seq280_761_1458898_0.0005	Seq280	761	0.0005
CTCTGGGATTCTTTCCCGACCACCAGTTGGATCCATATGCTCAGTGTCTTCGGATGTCCGGCGCAACAAACTTCTCTCTGCTGAAACAAGCCGGAGATGTCGAAGAGAATCCTGGACCGATGGCCAAGCCTTTGTCTCAAGAAGAATCCACCCTCATTGAAAGAGCAACGGCTACAATCAACAGCATCCCCATCTCT			.
>Seq281_759_1458898_0.0005	Seq281	759	0.0005
CTCTGGGATTCTTTCCCGACCACCAGTTGGATCCATAGACGGTTTTTCCTCGGGAGTCCGGCGCAACAAACTTCTCTCTGCTGAAACAAGCCGGAGATGTCGAAGAGAATCCTGGACCGATGGCCAAGCCTTTGTCTCAAGAAGAATCCACCCTCATTGAAAGAGCAACGGCTACAATCAACAGCATCCCCATCTCA			.
>Seq282_758_1458898_0.0005	Seq282	758	0.0005
CTCTGGGATTCTTTCCCGACCACCAGTTGGATCCAGGGTTGGGTTTGTCGGCTAGTCCGGCGCAACAAACTTCTCTCTGCTGAAACAAGCCGGAGATGTCGAAGAGAATCCTGGACCGATGGCCAAGCCTTTGTCTCAAGAAGAATCCACCCTCATTGAAAGAGCAACGGCTACAATCAACAGCATCCCCATCTCT			.
>Seq283_757_1458898_0.0005	Seq283	757	0.0005
CTCTGGGATTCTTTCCCGACCACCAGTTGGATCCATCGAAGAGTGATTCTCCGATTTCCGGCGCAACAAACTTCTCTCTGCTGAAACAAGCCGGAGATGTCGAAGAGAATCCTGGACCGATGGCCAAGCCTTTGTCTCAAGAAGAATCCACCCTCATTGAAAGAGCAACGGCTACAATCAACAGCATCCCCATCTCT			.
>Seq284_757_1458898_0.0005	Seq284	757	0.0005
CTCTGGGATTCTTTCCCGACCACCAGTTGGATCCAACGTCGCTGTCTCGTATGCCGTCCGGCGCAACAAACTTCTCTCTGCTGAAACAAGCCGGAGATGTCGAAGAGAATCCTGGACCGATGGCCAAGCCTTTGTCTCAAGAAGAATCCACCCTCATTGAAAGAGCAACGGCTACAATCAACAGCATCCCCATCTCT			.
>Seq285_756_1458898_0.0005	Seq285	756	0.0005
CTCTGGGATTCTTTCCCGACCACCAGTTGGATCCACATGAGATGCTTATGTATCTGTCCGGCGCAACAAACTTCTCTCTGCTGAAACAAGCCGGAGATGTCGAAGAGAATCCTGGACCGATGGCCAAGCCTTTGTCTCAAGAAGAATCCACCCTCATTGAAAGAGCAACGGCTACAATCAACAGCATCCCCATCTCT			.
>Seq286_748_1458898_0.0005	Seq286	748	0.0005
CTCTGGGATTCTTTCCCGACCACCAGTTGGATCCAATTTGGCTTGGTCGTCCTGATTCCGGCGCAACAAACTTCTCTCTGCTGAAACAAGCCGGAGATGTCGAAGAGAATCCTGGACCGATGGCCAAGCCTTTGTCTCAAGAAGAATCCACCCTCATTGAAAGAGCAACGGCTACAATCAACAGCATCCCCATCTCA			.
>Seq287_747_1458898_0.0005	Seq287	747	0.0005
CTCTGGGATTCTTTCCCGACCACCAGTTGGATCCATCTACGTTGATTTTTATTGGGTCCGGCGCAACAAACTTCTCTCTGCTGAAACAAGCCGGAGATGTCGAAGAGAATCCTGGACCGATGGCCAAGCCTTTGTCTCAAGAAGAATCCACCCTCATTGAAAGAGCAACGGCTACAATCAACAGCATCCCCATCTCT			.
>Seq288_744_1458898_0.0005	Seq288	744	0.0005
CTCTGGGATTCTTTCCCGACCACCAGTTGGATCCACGTTCTGATCGGCCGTATGATTCCGGCGCAACAAACTTCTCTCTGCTGAAACAAGCCGGAGATGTCGAAGAGAATCCTGGACCGATGGCCAAGCCTTTGTCTCAAGAAGAATCCACCCTCATTGAAAGAGCAACGGCTACAATCAACAGCATCCCCATCTCT			.
>Seq289_742_1458898_0.0005	Seq289	742	0.0005
CTCTGGGATTCTTTCCCGACCACCAGTTGGATCCAACTTTGTTTTTGACGATTGCGTCCGGCGCAACAAACTTCTCTCTGCTGAAACAAGCCGGAGATGTCGAAGAGAATCCTGGACCGATGGCCAAGCCTTTGTCTCAAGAAGAATCCACCCTCATTGAAAGAGCAACGGCTACAATCAACAGCATCCCCATCTCT			.
>Seq290_737_1458898_0.0005	Seq290	737	0.0005
CTCTGGGATTCTTTCCCGACCACCAGTTGGATCCACCGTCTTCTTTTCCTAATACGTCCGGCGCAACAAACTTCTCTCTGCTGAAACAAGCCGGAGATGTCGAAGAGAATCCTGGACCGATGGCCAAGCCTTTGTCTCAAGAAGAATCCACCCTCATTGAAAGAGCAACGGCTACAATCAACAGCATCCCCATCTCA			.
>Seq291_732_1458898_0.0005	Seq291	732	0.0005
CTCTGGGATTCTTTCCCGACCACCAGTTGGATCCAATTATGGTTCCTAATCCTCGGTCCGGCGCAACAAACTTCTCTCTGCTGAAACAAGCCGGAGATGTCGAAGAGAATCCTGGACCGATGGCCAAGCCTTTGTCTCAAGAAGAATCCACCCTCATTGAAAGAGCAACGGCTACAATCAACAGCATCCCCATCTCA			.
>Seq292_728_1458898_0.0005	Seq292	728	0.0005
CTCTGGGATTCTTTCCCGACCACCAGTTGGATCCATTGTCTGGTCTGCTGTATCTTTCCGGCGCAACAAACTTCTCTCTGCTGAAACAAGCCGGAGATGTCGAAGAGAATCCTGGACCGATGGCCAAGCCTTTGTCTCAAGAAGAATCCACCCTCATTGAAAGAGCAACGGCTACAATCAACAGCATCCCCATCTCT			.
>Seq293_727_1458898_0.0005	Seq293	727	0.0005
CTCTGGGATTCTTTCCCGACCACCAGTTGGATCCATCTACTAGTCTTCATTTTTGTTCCGGCGCAACAAACTTCTCTCTGCTGAAACAAGCCGGAGATGTCGAAGAGAATCCTGGACCGATGGCCAAGCCTTTGTCTCAAGAAGAATCCACCCTCATTGAAAGAGCAACGGCTACAATCAACAGCATCCCCATCTCT			.
>Seq294_726_1458898_0.0005	Seq294	726	0.0005
CTCTGGGATTCTTTCCCGACCACCAGTTGGATCCAACGTATGGGTGTTGTTGTAAGTCCGGCGCAACAAACTTCTCTCTGCTGAAACAAGCCGGAGATGTCGAAGAGAATCCTGGACCGATGGCCAAGCCTTTGTCTCAAGAAGAATCCACCCTCATTGAAAGAGCAACGGCTACAATCAACAGCATCCCCATCTCT			.
>Seq295_720_1458898_0.0005	Seq295	720	0.0005
CTCTGGGATTCTTTCCCGACCACCAGTTGGATCCAATGATTTCTCGTAGTACGAAGTCCGGCGCAACAAACTTCTCTCTGCTGAAACAAGCCGGAGATGTCGAAGAGAATCCTGGACCGATGGCCAAGCCTTTGTCTCAAGAAGAATCCACCCTCATTGAAAGAGCAACGGCTACAATCAACAGCATCCCCATCTCT			.
>Seq296_718_1458898_0.0005	Seq296	718	0.0005
CTCTGGGATTCTTTCCCGACCACCAGTTGGATCCAAATAAGGCGTATTGGCGTGTGTCCGGCGCAACAAACTTCTCTCTGCTGAAACAAGCCGGAGATGTCGAAGAGAATCCTGGACCGATGGCCAAGCCTTTGTCTCAAGAAGAATCCACCCTCATTGAAAGAGCAACGGCTACAATCAACAGCATCCCCATCTCT			.
>Seq297_718_1458898_0.0005	Seq297	718	0.0005
CTCTGGGATTCTTTCCCGACCACCAGTTGGATCCATGTGAGTGGGTGACGTCGACTTCCGGCGCAACAAACTTCTCTCTGCTGAAACAAGCCGGAGATGTCGAAGAGAATCCTGGACCGATGGCCAAGCCTTTGTCTCAAGAAGAATCCACCCTCATTGAAAGAGCAACGGCTACAATCAACAGCATCCCCATCTCT			.
>Seq298_717_1458898_0.0005	Seq298	717	0.0005
CTCTGGGATTCTTTCCCGACCACCAGTTGGATCCACTGTCGAATAATTAGTATTTTTCCGGCGCAACAAACTTCTCTCTGCTGAAACAAGCCGGAGATGTCGAAGAGAATCCTGGACCGATGGCCAAGCCTTTGTCTCAAGAAGAATCCACCCTCATTGAAAGAGCAACGGCTACAATCAACAGCATCCCCATCTCT			.
>Seq299_716_1458898_0.0005	Seq299	716	0.0005
CTCTGGGATTCTTTCCCGACCACCAGTTGGATCCAACGATTCGGCCTCTTAGTGTGTCCGGCGCAACAAACTTCTCTCTGCTGAAACAAGCCGGAGATGTCGAAGAGAATCCTGGACCGATGGCCAAGCCTTTGTCTCAAGAAGAATCCACCCTCATTGAAAGAGCAACGGCTACAATCAACAGCATCCCCATCTCT			.
>Seq300_714_1458898_0.0005	Seq300	714	0.0005
CTCTGGGATTCTTTCCCGACCACCAGTTGGATCCAATTCTTATGAATAAGTATAAGTCCGGCGCAACAAACTTCTCTCTGCTGAAACAAGCCGGAGATGTCGAAGAGAATCCTGGACCGATGGCCAAGCCTTTGTCTCAAGAAGAATCCACCCTCATTGAAAGAGCAACGGCTACAATCAACAGCATCCCCATCTCT			.
>Seq301_713_1458898_0.0005	Seq301	713	0.0005
CTCTGGGATTCTTTCCCGACCACCAGTTGGATCCAAAGTATCCGGGGCGGGGGTGGTCCGGCGCAACAAACTTCTCTCTGCTGAAACAAGCCGGAGATGTCGAAGAGAATCCTGGACCGATGGCCAAGCCTTTGTCTCAAGAAGAATCCACCCTCATTGAAAGAGCAACGGCTACAATCAACAGCATCCCCATCTCT			.
>Seq302_707_1458898_0.0005	Seq302	707	0.0005
CTCTGGGATTCTTTCCCGACCACCAGTTGGATCCAGCGACTTTTTCGTATCCTCGGTCCGGCGCAACAAACTTCTCTCTGCTGAAACAAGCCGGAGATGTCGAAGAGAATCCTGGACCGATGGCCAAGCCTTTGTCTCAAGAAGAATCCACCCTCATTGAAAGAGCAACGGCTACAATCAACAGCATCCCCATCTCA			.
>Seq303_707_1458898_0.0005	Seq303	707	0.0005
CTCTGGGATTCTTTCCCGACCACCAGTTGGATCCACGTCGTAAGATGCCTCATGATTCCGGCGCAACAAACTTCTCTCTGCTGAAACAAGCCGGAGATGTCGAAGAGAATCCTGGACCGATGGCCAAGCCTTTGTCTCAAGAAGAATCCACCCTCATTGAAAGAGCAACGGCTACAATCAACAGCATCCCCATCTCT			.
>Seq304_706_1458898_0.0005	Seq304	706	0.0005
CTCTGGGATTCTTTCCCGACCACCAGTTGGATCCATCGTCTCTTCCAGTTAGTGCTATGTATCATGTTTCCGGCGCAACAAACTTCTCTCTGCTGAAACAAGCCGGAGATGTCGAAGAGAATCCTGGACCGATGGCCAAGCCTTTGTCTCAAGAAGAATCCACCCTCATTGAAAGAGCAACGGCTACAATCAACAGCATCCCCATCTCA			.
>Seq305_705_1458898_0.0005	Seq305	705	0.0005
CTCTGGGATTCTTTCCCGACCACCAGTTGGATCCATAGAGGTTGGAGCATTATAAGTCCGGCGCAACAAACTTCTCTCTGCTGAAACAAGCCGGAGATGTCGAAGAGAATCCTGGACCGATGGCCAAGCCTTTGTCTCAAGAAGAATCCACCCTCATTGAAAGAGCAACGGCTACAATCAACAGCATCCCCATCTCA			.
>Seq306_701_1458898_0.0005	Seq306	701	0.0005
CTCTGGGATTCTTTCCCGACCACCAGTTGGATCCAATTTGTCTTGGGCAGCGGATTTCCGGCGCAACAAACTTCTCTCTGCTGAAACAAGCCGGAGATGTCGAAGAGAATCCTGGACCGATGGCCAAGCCTTTGTCTCAAGAAGAATCCACCCTCATTGAAAGAGCAACGGCTACAATCAACAGCATCCCCATCTCT			.
>Seq307_701_1458898_0.0005	Seq307	701	0.0005
CTCTGGGATTCTTTCCCGACCACCAGTTGGATCCATATAGTTCTAGGCGTTATATGTCCGGCGCAACAAACTTCTCTCTGCTGAAACAAGCCGGAGATGTCGAAGAGAATCCTGGACCGATGGCCAAGCCTTTGTCTCAAGAAGAATCCACCCTCATTGAAAGAGCAACGGCTACAATCAACAGCATCCCCATCTCT			.
>Seq308_698_1458898_0.0005	Seq308	698	0.0005
CTCTGGGATTCTTTCCCGACCACCAGTTGGATCCATCTCGTAAGGATTATTCGATGTCCGGCGCAACAAACTTCTCTCTGCTGAAACAAGCCGGAGATGTCGAAGAGAATCCTGGACCGATGGCCAAGCCTTTGTCTCAAGAAGAATCCACCCTCATTGAAAGAGCAACGGCTACAATCAACAGCATCCCCATCTCT			.
>Seq309_696_1458898_0.0005	Seq309	696	0.0005
CTCTGGGATTCTTTCCCGACCACCAGTTGGATCCATAGACTATGCTTTGTTGGAGTTCCGGCGCAACAAACTTCTCTCTGCTGAAACAAGCCGGAGATGTCGAAGAGAATCCTGGACCGATGGCCAAGCCTTTGTCTCAAGAAGAATCCACCCTCATTGAAAGAGCAACGGCTACAATCAACAGCATCCCCATCTCT			.
>Seq310_692_1458898_0.0005	Seq310	692	0.0005
CTCTGGGATTCTTTCCCGACCACCAGTTGGATCCAATGAAGAAGTGGTGTACTTATTCCGGCGCAACAAACTTCTCTCTGCTGAAACAAGCCGGAGATGTCGAAGAGAATCCTGGACCGATGGCCAAGCCTTTGTCTCAAGAAGAATCCACCCTCATTGAAAGAGCAACGGCTACAATCAACAGCATCCCCATCTCA			.
>Seq311_690_1458898_0.0005	Seq311	690	0.0005
CTCTGGGATTCTTTCCCGACCACCAGTTGGATCCATGTTAGGTTGATAGTAAGCTGTCCGGCGCAACAAACTTCTCTCTGCTGAAACAAGCCGGAGATGTCGAAGAGAATCCTGGACCGATGGCCAAGCCTTTGTCTCAAGAAGAATCCACCCTCATTGAAAGAGCAACGGCTACAATCAACAGCATCCCCATCTCT			.
>Seq312_689_1458898_0.0005	Seq312	689	0.0005
CTCTGGGATTCTTTCCCGACCACCAGTTGGATCCACTGATTCGGGCGCATAGTGCGTCCGGCGCAACAAACTTCTCTCTGCTGAAACAAGCCGGAGATGTCGAAGAGAATCCTGGACCGATGGCCAAGCCTTTGTCTCAAGAAGAATCCACCCTCATTGAAAGAGCAACGGCTACAATCAACAGCATCCCCATCTCT			.
>Seq313_688_1458898_0.0005	Seq313	688	0.0005
CTCTGGGATTCTTTCCCGACCACCAGTTGGATCCATTGATGAGTAAGAGGTCGGAGTCCGGCGCAACAAACTTCTCTCTGCTGAAACAAGCCGGAGATGTCGAAGAGAATCCTGGACCGATGGCCAAGCCTTTGTCTCAAGAAGAATCCACCCTCATTGAAAGAGCAACGGCTACAATCAACAGCATCCCCATCTCA			.
>Seq314_682_1458898_0.0005	Seq314	682	0.0005
CTCTGGGATTCTTTCCCGACCACCAGTTGGATCCAAAGTGTTGTAATCCTCCTTCGTCCGGCGCAACAAACTTCTCTCTGCTGAAACAAGCCGGAGATGTCGAAGAGAATCCTGGACCGATGGCCAAGCCTTTGTCTCAAGAAGAATCCACCCTCATTGAAAGAGCAACGGCTACAATCAACAGCATCCCCATCTCA			.
>Seq315_682_1458898_0.0005	Seq315	682	0.0005
CTCTGGGATTCTTTCCCGACCACCAGTTGGATCCAAGTAGGTATGATCCTGTTAAGTCCGGCGCAACAAACTTCTCTCTGCTGAAACAAGCCGGAGATGTCGAAGAGAATCCTGGACCGATGGCCAAGCCTTTGTCTCAAGAAGAATCCACCCTCATTGAAAGAGCAACGGCTACAATCAACAGCATCCCCATCTCT			.
>Seq316_680_1458898_0.0005	Seq316	680	0.0005
CTCTGGGATTCTTTCCCGACCACCAGTTGGATCCATAGGCTTGGATGTTGATGACGTCCGGCGCAACAAACTTCTCTCTGCTGAAACAAGCCGGAGATGTCGAAGAGAATCCTGGACCGATGGCCAAGCCTTTGTCTCAAGAAGAATCCACCCTCATTGAAAGAGCAACGGCTACAATCAACAGCATCCCCATCTCT			.
>Seq317_679_1458898_0.0005	Seq317	679	0.0005
CTCTGGGATTCTTTCCCGACCACCAGTTGGATCCATTTTGTGATCGGTCTATGAGTTCCGGCGCAACAAACTTCTCTCTGCTGAAACAAGCCGGAGATGTCGAAGAGAATCCTGGACCGATGGCCAAGCCTTTGTCTCAAGAAGAATCCACCCTCATTGAAAGAGCAACGGCTACAATCAACAGCATCCCCATCTCT			.
>Seq318_677_1458898_0.0005	Seq318	677	0.0005
CTCTGGGATTCTTTCCCGACCACCAGTTGGATCCAATGAGTAGTATTTGTAAGCATTCCGGCGCAACAAACTTCTCTCTGCTGAAACAAGCCGGAGATGTCGAAGAGAATCCTGGACCGATGGCCAAGCCTTTGTCTCAAGAAGAATCCACCCTCATTGAAAGAGCAACGGCTACAATCAACAGCATCCCCATCTCT			.
>Seq319_673_1458898_0.0005	Seq319	673	0.0005
CTCTGGGATTCTTTCCCGACCACCAGTTGGATCCAACGCATGTGCAGTCTGTGGCGTCCGGCGCAACAAACTTCTCTCTGCTGAAACAAGCCGGAGATGTCGAAGAGAATCCTGGACCGATGGCCAAGCCTTTGTCTCAAGAAGAATCCACCCTCATTGAAAGAGCAACGGCTACAATCAACAGCATCCCCATCTCA			.
>Seq320_672_1458898_0.0005	Seq320	672	0.0005
CTCTGGGATTCTTTCCCGACCACCAGTTGGATCCAGCGTATGATCGTCATAGGAGTTCCGGCGCAACAAACTTCTCTCTGCTGAAACAAGCCGGAGATGTCGAAGAGAATCCTGGACCGATGGCCAAGCCTTTGTCTCAAGAAGAATCCACCCTCATTGAAAGAGCAACGGCTACAATCAACAGCATCCCCATCTCA			.
>Seq321_672_1458898_0.0005	Seq321	672	0.0005
CTCTGGGATTCTTTCCCGACCACCAGTTGGATCCAGATGATTATGTTTGTCCGGAGTCCGGCGCAACAAACTTCTCTCTGCTGAAACAAGCCGGAGATGTCGAAGAGAATCCTGGACCGATGGCCAAGCCTTTGTCTCAAGAAGAATCCACCCTCATTGAAAGAGCAACGGCTACAATCAACAGCATCCCCATCTCA			.
>Seq322_671_1458898_0.0005	Seq322	671	0.0005
CTCTGGGATTCTTTCCCGACCACCAGTTGGATCCATTGGCTTTTAATGCTAAGCCGTCCGGCGCAACAAACTTCTCTCTGCTGAAACAAGCCGGAGATGTCGAAGAGAATCCTGGACCGATGGCCAAGCCTTTGTCTCAAGAAGAATCCACCCTCATTGAAAGAGCAACGGCTACAATCAACAGCATCCCCATCTCT			.
>Seq323_668_1458898_0.0005	Seq323	668	0.0005
CTCTGGGATTCTTTCCCGACCACCAGTTGGATCCAAttttttttttGTATCAGTTGTCCGGCGCAACAAACTTCTCTCTGCTGAAACAAGCCGGAGATGTCGAAGAGAATCCTGGACCGATGGCCAAGCCTTTGTCTCAAGAAGAATCCACCCTCATTGAAAGAGCAACGGCTACAATCAACAGCATCCCCATCTCT			.
>Seq324_659_1458898_0.0005	Seq324	659	0.0005
CTCTGGGATTCTTTCCCGACCACCAGTTGGATCCATCGCTTCAGGGGATTCGGATTTCCGGCGCAACAAACTTCTCTCTGCTGAAACAAGCCGGAGATGTCGAAGAGAATCCTGGACCGATGGCCAAGCCTTTGTCTCAAGAAGAATCCACCCTCATTGAAAGAGCAACGGCTACAATCAACAGCATCCCCATCTCT			.
>Seq325_658_1458898_0.0005	Seq325	658	0.0005
CTCTGGGATTCTTTCCCGACCACCAGTTGGATCCATCGGTTTGTTCGGTTATGCGGTCCGGCGCAACAAACTTCTCTCTGCTGAAACAAGCCGGAGATGTCGAAGAGAATCCTGGACCGATGGCCAAGCCTTTGTCTCAAGAAGAATCCACCCTCATTGAAAGAGCAACGGCTACAATCAACAGCATCCCCATCTCA			.
>Seq326_658_1458898_0.0005	Seq326	658	0.0005
CTCTGGGATTCTTTCCCGACCACCAGTTGGATCCAGGTTCGCGGAATTCCGGCGCAACAAACTTCTCTCTGCTGAAACAAGCCGGAGATGTCGAAGAGAATCCTGGACCGATGGCCAAGCCTTTGTCTCAAGAAGAATCCACCCTCATTGAAAGAGCAACGGCTACAATCAACAGCATCCCCATCGCA			.
>Seq327_655_1458898_0.0004	Seq327	655	0.0004
CTCTGGGATTCTTTCCCGACCACCAGTTGGATCCATCGCTTGTGCCGGTGCCGTCTTCCGGCGCAACAAACTTCTCTCTGCTGAAACAAGCCGGAGATGTCGAAGAGAATCCTGGACCGATGGCCAAGCCTTTGTCTCAAGAAGAATCCACCCTCATTGAAAGAGCAACGGCTACAATCAACAGCATCCCCATCTCA			.
>Seq328_655_1458898_0.0004	Seq328	655	0.0004
CTCTGGGATTCTTTCCCGACCACCAGTTGGATCCAGTTTATGGGTGTTGTTCTGCTTCCGGCGCAACAAACTTCTCTCTGCTGAAACAAGCCGGAGATGTCGAAGAGAATCCTGGACCGATGGCCAAGCCTTTGTCTCAAGAAGAATCCACCCTCATTGAAAGAGCAACGGCTACAATCAACAGCATCCCCATCTCT			.
>Seq329_654_1458898_0.0004	Seq329	654	0.0004
CTCTGGGATTCTTTCCCGACCACCAGTTGGATCCATTGTATCTGCCGATTCAGATGTCCGGCGCAACAAACTTCTCTCTGCTGAAACAAGCCGGAGATGTCGAAGAGAATCCTGGACCGATGGCCAAGCCTTTGTCTCAAGAAGAATCCACCCTCATTGAAAGAGCAACGGCTACAATCAACAGCATCCCCATCGCA			.
>Seq330_652_1458898_0.0004	Seq330	652	0.0004
CTCTGGGATTCTTTCCCGACCACCAGTTGGATCCAAATTAGCGTAACTTTCCGGCGCAACAAACTTCTCTCTGCTGAAACAAGCCGGAGATGTCGAAGAGAATCCTGGACCGATGGCCAAGCCTTTGTCTCAAGAAGAATCCACCCTCATTGAAAGAGCAACGGCTACAATCAACAGCATCCCCATCTCT			.
>Seq331_649_1458898_0.0004	Seq331	649	0.0004
CTCTGGGATTCTTTCCCGACCACCAGTTGGATCCAATGCCTCATACGTTGTAGACTTCCGGCGCAACAAACTTCTCTCTGCTGAAACAAGCCGGAGATGTCGAAGAGAATCCTGGACCGATGGCCAAGCCTTTGTCTCAAGAAGAATCCACCCTCATTGAAAGAGCAACGGCTACAATCAACAGCATCCCCATCTCT			.
>Seq332_649_1458898_0.0004	Seq332	649	0.0004
CTCTGGGATTCTTTCCCGACCACCAGTTGGATCCATTGAATACGATGTTGTTGATGTCCGGCGCAACAAACTTCTCTCTGCTGAAACAAGCCGGAGATGTCGAAGAGAATCCTGGACCGATGGCCAAGCCTTTGTCTCAAGAAGAATCCACCCTCATTGAAAGAGCAACGGCTACAATCAACAGCATCCCCATCTCT			.
>Seq333_649_1458898_0.0004	Seq333	649	0.0004
CTCTGGGATTCTTTCCCGACCACCAGTTGGATCCATCTTAGCCGGGTCTTTTGTAGTCCGGCGCAACAAACTTCTCTCTGCTGAAACAAGCCGGAGATGTCGAAGAGAATCCTGGACCGATGGCCAAGCCTTTGTCTCAAGAAGAATCCACCCTCATTGAAAGAGCAACGGCTACAATCAACAGCATCCCCATCTCA			.
>Seq334_648_1458898_0.0004	Seq334	648	0.0004
CTCTGGGATTCTTTCCCGACCACCAGTTGGATCCAAGTTTTTTGGGCGTTGTGAGTCCGGCGCAACAAACTTCTCTCTGCTGAAACAAGCCGGAGATGTCGAAGAGAATCCTGGACCGATGGCCAAGCCTTTGTCTCAAGAAGAATCCACCCTCATTGAAAGAGCAACGGCTACAATCAACAGCATCCCCATCTCT			.
>Seq335_646_1458898_0.0004	Seq335	646	0.0004
CTCTGGGATTCTTTCCCGACCACCAGTTGGATCCATCGCCGAGGGTGTGGAAGGATTCCGGCGCAACAAACTTCTCTCTGCTGAAACAAGCCGGAGATGTCGAAGAGAATCCTGGACCGATGGCCAAGCCTTTGTCTCAAGAAGAATCCACCCTCATTGAAAGAGCAACGGCTACAATCAACAGCATCCCCATCTCT			.
>Seq336_644_1458898_0.0004	Seq336	644	0.0004
CTCTGGGATTCTTTCCCGACCACCAGTTGGATCCAGGTCTGCGGGTTCATCTGATGTCCGGCGCAACAAACTTCTCTCTGCTGAAACAAGCCGGAGATGTCGAAGAGAATCCTGGACCGATGGCCAAGCCTTTGTCTCAAGAAGAATCCACCCTCATTGAAAGAGCAACGGCTACAATCAACAGCATCCCCATCTCT			.
>Seq337_643_1458898_0.0004	Seq337	643	0.0004
CTCTGGGATTCTTTCCCGACCACCAGTTGGATCCACAGAAGACTACGTCGGTTATGTCCGGCGCAACAAACTTCTCTCTGCTGAAACAAGCCGGAGATGTCGAAGAGAATCCTGGACCGATGGCCAAGCCTTTGTCTCAAGAAGAATCCACCCTCATTGAAAGAGCAACGGCTACAATCAACAGCATCCCCATCTCT			.
>Seq338_643_1458898_0.0004	Seq338	643	0.0004
CTCTGGGATTCTTTCCCGACCACCAGTTGGATCCAATGAGTCTTTATACGCAGAGTTCCGGCGCAACAAACTTCTCTCTGCTGAAACAAGCCGGAGATGTCGAAGAGAATCCTGGACCGATGGCCAAGCCTTTGTCTCAAGAAGAATCCACCCTCATTGAAAGAGCAACGGCTACAATCAACAGCATCCCCATCTCA			.
>Seq339_640_1458898_0.0004	Seq339	640	0.0004
CTCTGGGATTCTTTCCCGACCACCAGTTGGATCCACTGTCTGATTTGATGACTAGGTCCGGCGCAACAAACTTCTCTCTGCTGAAACAAGCCGGAGATGTCGAAGAGAATCCTGGACCGATGGCCAAGCCTTTGTCTCAAGAAGAATCCACCCTCATTGAAAGAGCAACGGCTACAATCAACAGCATCCCCATCTCT			.
>Seq340_638_1458898_0.0004	Seq340	638	0.0004
CTCTGGGATTCTTTCCCGACCACCAGTTGGATCCATATAGGGGTATGATGGAGCTGTCCGGCGCAACAAACTTCTCTCTGCTGAAACAAGCCGGAGATGTCGAAGAGAATCCTGGACCGATGGCCAAGCCTTTGTCTCAAGAAGAATCCACCCTCATTGAAAGAGCAACGGCTACAATCAACAGCATCCCCATCTCA			.
>Seq341_637_1458898_0.0004	Seq341	637	0.0004
CTCTGGGATTCTTTCCCGACCACCAGTTGGATCCATATACGGTTATTGCGTAGAGTTCCGGCGCAACAAACTTCTCTCTGCTGAAACAAGCCGGAGATGTCGAAGAGAATCCTGGACCGATGGCCAAGCCTTTGTCTCAAGAAGAATCCACCCTCATTGAAAGAGCAACGGCTACAATCAACAGCATCCCCATCTCT			.
>Seq342_635_1458898_0.0004	Seq342	635	0.0004
CTCTGGGATTCTTTCCCGACCACCAGTTGGATCCACAGGTGCATATTATTTTTCAGTCCGGCGCAACAAACTTCTCTCTGCTGAAACAAGCCGGAGATGTCGAAGAGAATCCTGGACCGATGGCCAAGCCTTTGTCTCAAGAAGAATCCACCCTCATTGAAAGAGCAACGGCTACAATCAACAGCATCCCCATCTCA			.
>Seq343_630_1458898_0.0004	Seq343	630	0.0004
CTCTGGGATTCTTTCCCGACCACCAGTTGGATCCAGGGTCGGATTGTATTACTTTTTCCGGCGCAACAAACTTCTCTCTGCTGAAACAAGCCGGAGATGTCGAAGAGAATCCTGGACCGATGGCCAAGCCTTTGTCTCAAGAAGAATCCACCCTCATTGAAAGAGCAACGGCTACAATCAACAGCATCCCCATCTCA			.
>Seq344_626_1458898_0.0004	Seq344	626	0.0004
CTCTGGGATTCTTTCCCGACCACCAGTTGGATCCAAATAATACGAATGATCCGCAGTCCGGCGCAACAAACTTCTCTCTGCTGAAACAAGCCGGAGATGTCGAAGAGAATCCTGGACCGATGGCCAAGCCTTTGTCTCAAGAAGAATCCACCCTCATTGAAAGAGCAACGGCTACAATCAACAGCATCCCCATCTCA			.
>Seq345_624_1458898_0.0004	Seq345	624	0.0004
CTCTGGGATTCTTTCCCGACCACCAGTTGGATCCAGTGGTGTTTGCGTTGCGGACTTCCGGCGCAACAAACTTCTCTCTGCTGAAACAAGCCGGAGATGTCGAAGAGAATCCTGGACCGATGGCCAAGCCTTTGTCTCAAGAAGAATCCACCCTCATTGAAAGAGCAACGGCTACAATCAACAGCATCCCCATCTCA			.
>Seq346_623_1458898_0.0004	Seq346	623	0.0004
CTCTGGGATTCTTTCCCGACCACCAGTTGGATCCAACTGATGGGTCTATGCTGGAGTCCGGCGCAACAAACTTCTCTCTGCTGAAACAAGCCGGAGATGTCGAAGAGAATCCTGGACCGATGGCCAAGCCTTTGTCTCAAGAAGAATCCACCCTCATTGAAAGAGCAACGGCTACAATCAACAGCATCCCCATCTCA			.
>Seq347_623_1458898_0.0004	Seq347	623	0.0004
CTCTGGGATTCTTTCCCGACCACCAGTTGGATCCACCTTGTACTCAGAGTTATTGTTCCGGCGCAACAAACTTCTCTCTGCTGAAACAAGCCGGAGATGTCGAAGAGAATCCTGGACCGATGGCCAAGCCTTTGTCTCAAGAAGAATCCACCCTCATTGAAAGAGCAACGGCTACAATCAACAGCATCCCCATCTCT			.
>Seq348_620_1458898_0.0004	Seq348	620	0.0004
CTCTGGGATTCTTTCCCGACCACCAGTTGGATCCATTGTTTTCTCGTTTTTAGGCGTCCGGCGCAACAAACTTCTCTCTGCTGAAACAAGCCGGAGATGTCGAAGAGAATCCTGGACCGATGGCCAAGCCTTTGTCTCAAGAAGAATCCACCCTCATTGAAAGAGCAACGGCTACAATCAACAGCATCCCCATCTCA			.
>Seq349_613_1458898_0.0004	Seq349	613	0.0004
CTCTGGGATTCTTTCCCGACCACCAGTTGGATCCAGAGTGGTTTCCTGTGTCGCATTCCGGCGCAACAAACTTCTCTCTGCTGAAACAAGCCGGAGATGTCGAAGAGAATCCTGGACCGATGGCCAAGCCTTTGTCTCAAGAAGAATCCACCCTCATTGAAAGAGCAACGGCTACAATCAACAGCATCCCCATCTCA			.
>Seq350_613_1458898_0.0004	Seq350	613	0.0004
CTCTGGGATTCTTTCCCGACCACCAGTTGGATCCAATTGGGCTTTCGTTGCCGGCGTCCGGCGCAACAAACTTCTCTCTGCTGAAACAAGCCGGAGATGTCGAAGAGAATCCTGGACCGATGGCCAAGCCTTTGTCTCAAGAAGAATCCACCCTCATTGAAAGAGCAACGGCTACAATCAACAGCATCCCCATCTCT			.
>Seq351_608_1458898_0.0004	Seq351	608	0.0004
CTCTGGGATTCTTTCCCGACCACCAGTTGGATCCAGTTAGGTAGATGTGTATGTGGTCCGGCGCAACAAACTTCTCTCTGCTGAAACAAGCCGGAGATGTCGAAGAGAATCCTGGACCGATGGCCAAGCCTTTGTCTCAAGAAGAATCCACCCTCATTGAAAGAGCAACGGCTACAATCAACAGCATCCCCATCTCT			.
>Seq352_608_1458898_0.0004	Seq352	608	0.0004
CTCTGGGATTCTTTCCCGACCACCAGTTGGATCCAGCTCTGTGTCTTCGGTCGGCGTCCGGCGCAACAAACTTCTCTCTGCTGAAACAAGCCGGAGATGTCGAAGAGAATCCTGGACCGATGGCCAAGCCTTTGTCTCAAGAAGAATCCACCCTCATTGAAAGAGCAACGGCTACAATCAACAGCATCCCCATCTCA			.
>Seq353_607_1458898_0.0004	Seq353	607	0.0004
CTCTGGGATTCTTTCCCGACCACCAGTTGGATCCAAATGCGGATACGCTGTCTCGGTCCGGCGCAACAAACTTCTCTCTGCTGAAACAAGCCGGAGATGTCGAAGAGAATCCTGGACCGATGGCCAAGCCTTTGTCTCAAGAAGAATCCACCCTCATTGAAAGAGCAACGGCTACAATCAACAGCATCCCCATCTCT			.
>Seq354_606_1458898_0.0004	Seq354	606	0.0004
CTCTGGGATTCTTTCCCGACCACCAGTTGGATCCATTGAATCGGACTTGGAGGAAGTCCGGCGCAACAAACTTCTCTCTGCTGAAACAAGCCGGAGATGTCGAAGAGAATCCTGGACCGATGGCCAAGCCTTTGTCTCAAGAAGAATCCACCCTCATTGAAAGAGCAACGGCTACAATCAACAGCATCCCCATCTCT			.
>Seq355_605_1458898_0.0004	Seq355	605	0.0004
CTCTGGGATTCTTTCCCGACCACCAGTTGGATCCAACGGATTTGCAGTTGCAGATTTCCGGCGCAACAAACTTCTCTCTGCTGAAACAAGCCGGAGATGTCGAAGAGAATCCTGGACCGATGGCCAAGCCTTTGTCTCAAGAAGAATCCACCCTCATTGAAAGAGCAACGGCTACAATCAACAGCATCCCCATCTCT			.
>Seq356_605_1458898_0.0004	Seq356	605	0.0004
CTCTGGGATTCTTTCCCGACCACCAGTTGGATCCATTGATTCGTCGTATTAAGAGGTCCGGCGCAACAAACTTCTCTCTGCTGAAACAAGCCGGAGATGTCGAAGAGAATCCTGGACCGATGGCCAAGCCTTTGTCTCAAGAAGAATCCACCCTCATTGAAAGAGCAACGGCTACAATCAACAGCATCCCCATCTCT			.
>Seq357_603_1458898_0.0004	Seq357	603	0.0004
CTCTGGGATTCTTTCCCGACCACCAGTTGGATCCAATTGGGTTGCTTATTCCGAGGTCCGGCGCAACAAACTTCTCTCTGCTGAAACAAGCCGGAGATGTCGAAGAGAATCCTGGACCGATGGCCAAGCCTTTGTCTCAAGAAGAATCCACCCTCATTGAAAGAGCAACGGCTACAATCAACAGCATCCCCATCTCT			.
>Seq358_599_1458898_0.0004	Seq358	599	0.0004
CTCTGGGATTCTTTCCCGACCACCAGTTGGATCCAAATCCGTATCCGCTTAATAATTCCGGCGCAACAAACTTCTCTCTGCTGAAACAAGCCGGAGATGTCGAAGAGAATCCTGGACCGATGGCCAAGCCTTTGTCTCAAGAAGAATCCACCCTCATTGAAAGAGCAACGGCTACAATCAACAGCATCCCCATCTCT			.
>Seq359_599_1458898_0.0004	Seq359	599	0.0004
CTCTGGGATTCTTTCCCGACCACCAGTTGGATCCATTGCCGCGTAGGTAGAGGCATTCCGGCGCAACAAACTTCTCTCTGCTGAAACAAGCCGGAGATGTCGAAGAGAATCCTGGACCGATGGCCAAGCCTTTGTCTCAAGAAGAATCCACCCTCATTGAAAGAGCAACGGCTACAATCAACAGCATCCCCATCTCT			.
>Seq360_598_1458898_0.0004	Seq360	598	0.0004
CTCTGGGATTCTTTCCCGACCACCAGTTGGATCCAATGTTGAAGAGGACTTGGCCTTCCGGCGCAACAAACTTCTCTCTGCTGAAACAAGCCGGAGATGTCGAAGAGAATCCTGGACCGATGGCCAAGCCTTTGTCTCAAGAAGAATCCACCCTCATTGAAAGAGCAACGGCTACAATCAACAGCATCCCCATCTCA			.
>Seq361_598_1458898_0.0004	Seq361	598	0.0004
CTCTGGGATTCTTTCCCGACCACCAGTTGGATCCAGTTACTCTGTGGAATATTTTGTCCGGCGCAACAAACTTCTCTCTGCTGAAACAAGCCGGAGATGTCGAAGAGAATCCTGGACCGATGGCCAAGCCTTTGTCTCAAGAAGAATCCACCCTCATTGAAAGAGCAACGGCTACAATCAACAGCATCCCCATCTCT			.
>Seq362_595_1458898_0.0004	Seq362	595	0.0004
CTCTGGGATTCTTTCCCGACCACCAGTTGGATCCATCTTGGAAGTTTGGTCCGACTTCCGGCGCAACAAACTTCTCTCTGCTGAAACAAGCCGGAGATGTCGAAGAGAATCCTGGACCGATGGCCAAGCCTTTGTCTCAAGAAGAATCCACCCTCATTGAAAGAGCAACGGCTACAATCAACAGCATCCCCATCTCA			.
>Seq363_590_1458898_0.0004	Seq363	590	0.0004
CTCTGGGATTCTTTCCCGACCACCAGTTGGATCCACATCATACGAGGCGGACTAGGTCCGGCGCAACAAACTTCTCTCTGCTGAAACAAGCCGGAGATGTCGAAGAGAATCCTGGACCGATGGCCAAGCCTTTGTCTCAAGAAGAATCCACCCTCATTGAAAGAGCAACGGCTACAATCAACAGCATCCCCATCTCT			.
>Seq364_586_1458898_0.0004	Seq364	586	0.0004
CTCTGGGATTCTTTCCCGACCACCAGTTGGATCCAGTGGAGTCGAGTCGTAAGGTTTCCGGCGCAACAAACTTCTCTCTGCTGAAACAAGCCGGAGATGTCGAAGAGAATCCTGGACCGATGGCCAAGCCTTTGTCTCAAGAAGAATCCACCCTCATTGAAAGAGCAACGGCTACAATCAACAGCATCCCCATCTCT			.
>Seq365_583_1458898_0.0004	Seq365	583	0.0004
CTCTGGGATTCTTTCCCGACCACCAGTTGGATCCAATGAGGCTTGCGATTTGTGCTTCCGGCGCAACAAACTTCTCTCTGCTGAAACAAGCCGGAGATGTCGAAGAGAATCCTGGACCGATGGCCAAGCCTTTGTCTCAAGAAGAATCCACCCTCATTGAAAGAGCAACGGCTACAATCAACAGCATCCCCATCTCT			.
>Seq366_582_1458898_0.0004	Seq366	582	0.0004
CTCTGGGATTCTTTCCCGACCACCAGTTGGATCCATCTATTCCTGTTAGGATGGTGTCCGGCGCAACAAACTTCTCTCTGCTGAAACAAGCCGGAGATGTCGAAGAGAATCCTGGACCGATGGCCAAGCCTTTGTCTCAAGAAGAATCCACCCTCATTGAAAGAGCAACGGCTACAATCAACAGCATCCCCATCTCA			.
>Seq367_582_1458898_0.0004	Seq367	582	0.0004
CTCTGGGATTCTTTCCCGACCACCAGTTGGATCCAGCGGTTTGGGGGAGTCGGCTGTCCGGCGCAACAAACTTCTCTCTGCTGAAACAAGCCGGAGATGTCGAAGAGAATCCTGGACCGATGGCCAAGCCTTTGTCTCAAGAAGAATCCACCCTCATTGAAAGAGCAACGGCTACAATCAACAGCATCCCCATCTCA			.
>Seq368_577_1458898_0.0004	Seq368	577	0.0004
CTCTGGGATTCTTTCCCGACCACCAGTTGGATCCAGTGTTTAGTGGGACTGCGCTGTCCGGCGCAACAAACTTCTCTCTGCTGAAACAAGCCGGAGATGTCGAAGAGAATCCTGGACCGATGGCCAAGCCTTTGTCTCAAGAAGAATCCACCCTCATTGAAAGAGCAACGGCTACAATCAACAGCATCCCCATCTCT			.
>Seq369_576_1458898_0.0004	Seq369	576	0.0004
CTCTGGGATTCTTTCCCGACCACCAGTTGGATCCATGGGTGAGGACTAATTCTAAGTCCGGCGCAACAAACTTCTCTCTGCTGAAACAAGCCGGAGATGTCGAAGAGAATCCTGGACCGATGGCCAAGCCTTTGTCTCAAGAAGAATCCACCCTCATTGAAAGAGCAACGGCTACAATCAACAGCATCCCCATCTCT			.
>Seq370_574_1458898_0.0004	Seq370	574	0.0004
CTCTGGGATTCTTTCCCGACCACCAGTTGGATCCAGTTATGCTGAATCGTTTTGCGTCCGGCGCAACAAACTTCTCTCTGCTGAAACAAGCCGGAGATGTCGAAGAGAATCCTGGACCGATGGCCAAGCCTTTGTCTCAAGAAGAATCCACCCTCATTGAAAGAGCAACGGCTACAATCAACAGCATCCCCATCTCT			.
>Seq371_572_1458898_0.0004	Seq371	572	0.0004
CTCTGGGATTCTTTCCCGACCACCAGTTGGATCCAAATTGGTTTACTAATTGTATGTCCGGCGCAACAAACTTCTCTCTGCTGAAACAAGCCGGAGATGTCGAAGAGAATCCTGGACCGATGGCCAAGCCTTTGTCTCAAGAAGAATCCACCCTCATTGAAAGAGCAACGGCTACAATCAACAGCATCCCCATCTCA			.
>Seq372_571_1458898_0.0004	Seq372	571	0.0004
CTCTGGGATTCTTTCCCGACCACCAGTTGGATCCACTTTTGGCTGAGATGACTTATTCCGGCGCAACAAACTTCTCTCTGCTGAAACAAGCCGGAGATGTCGAAGAGAATCCTGGACCGATGGCCAAGCCTTTGTCTCAAGAAGAATCCACCCTCATTGAAAGAGCAACGGCTACAATCAACAGCATCCCCATCTCA			.
>Seq373_569_1458898_0.0004	Seq373	569	0.0004
CTCTGGGATTCTTTCCCGACCACCAGTTGGATCCAACTGAGGCGGGTAGTATGAATTCCGGCGCAACAAACTTCTCTCTGCTGAAACAAGCCGGAGATGTCGAAGAGAATCCTGGACCGATGGCCAAGCCTTTGTCTCAAGAAGAATCCACCCTCATTGAAAGAGCAACGGCTACAATCAACAGCATCCCCATCTCT			.
>Seq374_569_1458898_0.0004	Seq374	569	0.0004
CTCTGGGATTCTTTCCCGACCACCAGTTGGATCCAAATTTTCTTACTCTGATTGCGTCCGGCGCAACAAACTTCTCTCTGCTGAAACAAGCCGGAGATGTCGAAGAGAATCCTGGACCGATGGCCAAGCCTTTGTCTCAAGAAGAATCCACCCTCATTGAAAGAGCAACGGCTACAATCAACAGCATCCCCATCTCT			.
>Seq375_565_1458898_0.0004	Seq375	565	0.0004
CTCTGGGATTCTTTCCCGACCACCAGTTGGATCCATGGTAGCAGACGCGGGTGGATTCCGGCGCAACAAACTTCTCTCTGCTGAAACAAGCCGGAGATGTCGAAGAGAATCCTGGACCGATGGCCAAGCCTTTGTCTCAAGAAGAATCCACCCTCATTGAAAGAGCAACGGCTACAATCAACAGCATCCCCATCTCT			.
>Seq376_565_1458898_0.0004	Seq376	565	0.0004
CTCTGGGATTCTTTCCCGACCACCAGTTGGATCCATTGTATCTGCAGTGGTGGGGTTCCGGCGCAACAAACTTCTCTCTGCTGAAACAAGCCGGAGATGTCGAAGAGAATCCTGGACCGATGGCCAAGCCTTTGTCTCAAGAAGAATCCACCCTCATTGAAAGAGCAACGGCTACAATCAACAGCATCCCCATCTCA			.
>Seq377_563_1458898_0.0004	Seq377	563	0.0004
CTCTGGGATTCTTTCCCGACCACCAGTTGGATCCATTGTCTAGTGTGGCTCATCCTTCCGGCGCAACAAACTTCTCTCTGCTGAAACAAGCCGGAGATGTCGAAGAGAATCCTGGACCGATGGCCAAGCCTTTGTCTCAAGAAGAATCCACCCTCATTGAAAGAGCAACGGCTACAATCAACAGCATCCCCATCTCT			.
>Seq378_561_1458898_0.0004	Seq378	561	0.0004
CTCTGGGATTCTTTCCCGACCACCAGTTGGATCCAATTTTTCCTAAGTATTGTAATTCCGGCGCAACAAACTTCTCTCTGCTGAAACAAGCCGGAGATGTCGAAGAGAATCCTGGACCGATGGCCAAGCCTTTGTCTCAAGAAGAATCCACCCTCATTGAAAGAGCAACGGCTACAATCAACAGCATCCCCATCTCT			.
>Seq379_558_1458898_0.0004	Seq379	558	0.0004
CTCTGGGATTCTTTCCCGACCACCAGTTGGATCCAAGGGATTTGGGGTGGAATATTTCCGGCGCAACAAACTTCTCTCTGCTGAAACAAGCCGGAGATGTCGAAGAGAATCCTGGACCGATGGCCAAGCCTTTGTCTCAAGAAGAATCCACCCTCATTGAAAGAGCAACGGCTACAATCAACAGCATCCCCATCTCT			.
>Seq380_553_1458898_0.0004	Seq380	553	0.0004
CTCTGGGATTCTTTCCCGACCACCAGTTGGATCCACCTACGCTGTGTTTTCCTGGGTCCGGCGCAACAAACTTCTCTCTGCTGAAACAAGCCGGAGATGTCGAAGAGAATCCTGGACCGATGGCCAAGCCTTTGTCTCAAGAAGAATCCACCCTCATTGAAAGAGCAACGGCTACAATCAACAGCATCCCCATCGCA			.
>Seq381_553_1458898_0.0004	Seq381	553	0.0004
CTCTGGGATTCTTTCCCGACCACCAGTTGGATCCATTTGCTATTTTTAGTGCGCGTTCCGGCGCAACAAACTTCTCTCTGCTGAAACAAGCCGGAGATGTCGAAGAGAATCCTGGACCGATGGCCAAGCCTTTGTCTCAAGAAGAATCCACCCTCATTGAAAGAGCAACGGCTACAATCAACAGCATCCCCATCTCT			.
>Seq382_552_1458898_0.0004	Seq382	552	0.0004
CTCTGGGATTCTTTCCCGACCACCAGTTGGATCCATTTCTTTTTGTTAGTTATGTGTCCGGCGCAACAAACTTCTCTCTGCTGAAACAAGCCGGAGATGTCGAAGAGAATCCTGGACCGATGGCCAAGCCTTTGTCTCAAGAAGAATCCACCCTCATTGAAAGAGCAACGGCTACAATCAACAGCATCCCCATCTCT			.
>Seq383_550_1458898_0.0004	Seq383	550	0.0004
CTCTGGGATTCTTTCCCGACCACCAGTTGGATCCAAATGTGTATCAGTTGCTGAATTCCGGCGCAACAAACTTCTCTCTGCTGAAACAAGCCGGAGATGTCGAAGAGAATCCTGGACCGATGGCCAAGCCTTTGTCTCAAGAAGAATCCACCCTCATTGAAAGAGCAACGGCTACAATCAACAGCATCCCCATCTCA			.
>Seq384_548_1458898_0.0004	Seq384	548	0.0004
CTCTGGGATTCTTTCCCGACCACCAGTTGGATCCATCGACTCATCATTTTCCTAGGTCCGGCGCAACAAACTTCTCTCTGCTGAAACAAGCCGGAGATGTCGAAGAGAATCCTGGACCGATGGCCAAGCCTTTGTCTCAAGAAGAATCCACCCTCATTGAAAGAGCAACGGCTACAATCAACAGCATCCCCATCTCT			.
>Seq385_544_1458898_0.0004	Seq385	544	0.0004
CTCTGGGATTCTTTCCCGACCACCAGTTGGATCCACTTTCGGATAATTGTCCTTTTTCCGGCGCAACAAACTTCTCTCTGCTGAAACAAGCCGGAGATGTCGAAGAGAATCCTGGACCGATGGCCAAGCCTTTGTCTCAAGAAGAATCCACCCTCATTGAAAGAGCAACGGCTACAATCAACAGCATCCCCATCTCA			.
>Seq386_544_1458898_0.0004	Seq386	544	0.0004
CTCTGGGATTCTTTCCCGACCACCAGTTGGATCCATCGGTTCTGGATTTGTGTATTTCCGGCGCAACAAACTTCTCTCTGCTGAAACAAGCCGGAGATGTCGAAGAGAATCCTGGACCGATGGCCAAGCCTTTGTCTCAAGAAGAATCCACCCTCATTGAAAGAGCAACGGCTACAATCAACAGCATCCCCATCTCT			.
>Seq387_543_1458898_0.0004	Seq387	543	0.0004
CTCTGGGATTCTTTCCCGACCACCAGTTGGATCCACTGTATAGGAATCGTTGGGGGTCCGGCGCAACAAACTTCTCTCTGCTGAAACAAGCCGGAGATGTCGAAGAGAATCCTGGACCGATGGCCAAGCCTTTGTCTCAAGAAGAATCCACCCTCATTGAAAGAGCAACGGCTACAATCAACAGCATCCCCATCTCA			.
>Seq388_543_1458898_0.0004	Seq388	543	0.0004
CTCTGGGATTCTTTCCCGACCACCAGTTGGATCCAATGCTTTTGCATATGTTGGAGTCCGGCGCAACAAACTTCTCTCTGCTGAAACAAGCCGGAGATGTCGAAGAGAATCCTGGACCGATGGCCAAGCCTTTGTCTCAAGAAGAATCCACCCTCATTGAAAGAGCAACGGCTACAATCAACAGCATCCCCATCTCT			.
>Seq389_541_1458898_0.0004	Seq389	541	0.0004
CTCTGGGATTCTTTCCCGACCACCAGTTGGATCCACAGGGTTGTTCTCTGAGGGAGTCCGGCGCAACAAACTTCTCTCTGCTGAAACAAGCCGGAGATGTCGAAGAGAATCCTGGACCGATGGCCAAGCCTTTGTCTCAAGAAGAATCCACCCTCATTGAAAGAGCAACGGCTACAATCAACAGCATCCCCATCTCT			.
>Seq390_540_1458898_0.0004	Seq390	540	0.0004
CTCTGGGATTCTTTCCCGACCACCAGTTGGATCCAGCTCATGTTCGTCTTCGTAATTCCGGCGCAACAAACTTCTCTCTGCTGAAACAAGCCGGAGATGTCGAAGAGAATCCTGGACCGATGGCCAAGCCTTTGTCTCAAGAAGAATCCACCCTCATTGAAAGAGCAACGGCTACAATCAACAGCATCCCCATCTCT			.
>Seq391_539_1458898_0.0004	Seq391	539	0.0004
CTCTGGGATTCTTTCCCGACCACCAGTTGGATCCATATAATATGAATGCTTGTTGGTCCGGCGCAACAAACTTCTCTCTGCTGAAACAAGCCGGAGATGTCGAAGAGAATCCTGGACCGATGGCCAAGCCTTTGTCTCAAGAAGAATCCACCCTCATTGAAAGAGCAACGGCTACAATCAACAGCATCCCCATCTCT			.
>Seq392_539_1458898_0.0004	Seq392	539	0.0004
CTCTGGGATTCTTTCCCGACCACCAGTTGGATCCATATGTTAGGCATAATTGGCAGTCCGGCGCAACAAACTTCTCTCTGCTGAAACAAGCCGGAGATGTCGAAGAGAATCCTGGACCGATGGCCAAGCCTTTGTCTCAAGAAGAATCCACCCTCATTGAAAGAGCAACGGCTACAATCAACAGCATCCCCATCTCT			.
>Seq393_538_1458898_0.0004	Seq393	538	0.0004
CTCTGGGATTCTTTCCCGACCACCAGTTGGATCCAACTATGTCTCATTCGAAGGATTCCGGCGCAACAAACTTCTCTCTGCTGAAACAAGCCGGAGATGTCGAAGAGAATCCTGGACCGATGGCCAAGCCTTTGTCTCAAGAAGAATCCACCCTCATTGAAAGAGCAACGGCTACAATCAACAGCATCCCCATCTCA			.
>Seq394_537_1458898_0.0004	Seq394	537	0.0004
CTCTGGGATTCTTTCCCGACCACCAGTTGGATCCAACGTCTATGAATCGGAAGCAGTCCGGCGCAACAAACTTCTCTCTGCTGAAACAAGCCGGAGATGTCGAAGAGAATCCTGGACCGATGGCCAAGCCTTTGTCTCAAGAAGAATCCACCCTCATTGAAAGAGCAACGGCTACAATCAACAGCATCCCCATCTCA			.
>Seq395_537_1458898_0.0004	Seq395	537	0.0004
CTCTGGGATTCTTTCCCGACCACCAGTTGGATCCACGTTCTGTGGTTCAGCCGGAGTCCGGCGCAACAAACTTCTCTCTGCTGAAACAAGCCGGAGATGTCGAAGAGAATCCTGGACCGATGGCCAAGCCTTTGTCTCAAGAAGAATCCACCCTCATTGAAAGAGCAACGGCTACAATCAACAGCATCCCCATCTCT			.
>Seq396_537_1458898_0.0004	Seq396	537	0.0004
CTCTGGGATTCTTTCCCGACCACCAGTTGGATCCATCTGAGCAGTATCGGCGGCTGTCCGGCGCAACAAACTTCTCTCTGCTGAAACAAGCCGGAGATGTCGAAGAGAATCCTGGACCGATGGCCAAGCCTTTGTCTCAAGAAGAATCCACCCTCATTGAAAGAGCAACGGCTACAATCAACAGCATCCCCATCTCA			.
>Seq397_532_1458898_0.0004	Seq397	532	0.0004
CTCTGGGATTCTTTCCCGACCACCAGTTGGATCCAAAGCCTCCTAGTATTCAGAGTTCCGGCGCAACAAACTTCTCTCTGCTGAAACAAGCCGGAGATGTCGAAGAGAATCCTGGACCGATGGCCAAGCCTTTGTCTCAAGAAGAATCCACCCTCATTGAAAGAGCAACGGCTACAATCAACAGCATCCCCATCTCT			.
>Seq398_529_1458898_0.0004	Seq398	529	0.0004
CTCTGGGATTCTTTCCCGACCACCAGTTGGATCCAATTTATTTGAAGATGATTAGGTCCGGCGCAACAAACTTCTCTCTGCTGAAACAAGCCGGAGATGTCGAAGAGAATCCTGGACCGATGGCCAAGCCTTTGTCTCAAGAAGAATCCACCCTCATTGAAAGAGCAACGGCTACAATCAACAGCATCCCCATCTCT			.
>Seq399_529_1458898_0.0004	Seq399	529	0.0004
CTCTGGGATTCTTTCCCGACCACCAGTTGGATCCATCGATTACGAAGTCTTCTATTTCCGGCGCAACAAACTTCTCTCTGCTGAAACAAGCCGGAGATGTCGAAGAGAATCCTGGACCGATGGCCAAGCCTTTGTCTCAAGAAGAATCCACCCTCATTGAAAGAGCAACGGCTACAATCAACAGCATCCCCATCTCT			.
>Seq400_526_1458898_0.0004	Seq400	526	0.0004
CTCTGGGATTCTTTCCCGACCACCAGTTGGATCCATCTACTCGGAATTCTTCGTCGTCCGGCGCAACAAACTTCTCTCTGCTGAAACAAGCCGGAGATGTCGAAGAGAATCCTGGACCGATGGCCAAGCCTTTGTCTCAAGAAGAATCCACCCTCATTGAAAGAGCAACGGCTACAATCAACAGCATCCCCATCTCT			.
>Seq401_526_1458898_0.0004	Seq401	526	0.0004
CTCTGGGATTCTTTCCCGACCACCAGTTGGATCCATCGTCTCAGTTTGGTTCTCAGTCCGGCGCAACAAACTTCTCTCTGCTGAAACAAGCCGGAGATGTCGAAGAGAATCCTGGACCGATGGCCAAGCCTTTGTCTCAAGAAGAATCCACCCTCATTGAAAGAGCAACGGCTACAATCAACAGCATCCCCATCTCA			.
>Seq402_524_1458898_0.0004	Seq402	524	0.0004
CTCTGGGATTCTTTCCCGACCACCAGTTGGATCCATGGATTCTTCCGGATTATCCGTCCGGCGCAACAAACTTCTCTCTGCTGAAACAAGCCGGAGATGTCGAAGAGAATCCTGGACCGATGGCCAAGCCTTTGTCTCAAGAAGAATCCACCCTCATTGAAAGAGCAACGGCTACAATCAACAGCATCCCCATCTCA			.
>Seq403_524_1458898_0.0004	Seq403	524	0.0004
CTCTGGGATTCTTTCCCGACCACCAGTTGGATCCATGTGCTTCGTGTACTAAGGATTCCGGCGCAACAAACTTCTCTCTGCTGAAACAAGCCGGAGATGTCGAAGAGAATCCTGGACCGATGGCCAAGCCTTTGTCTCAAGAAGAATCCACCCTCATTGAAAGAGCAACGGCTACAATCAACAGCATCCCCATCGCA			.
>Seq404_523_1458898_0.0004	Seq404	523	0.0004
CTCTGGGATTCTTTCCCGACCACCAGTTGGATCCAGATAATCAGACGCGGACGTATTCCGGCGCAACAAACTTCTCTCTGCTGAAACAAGCCGGAGATGTCGAAGAGAATCCTGGACCGATGGCCAAGCCTTTGTCTCAAGAAGAATCCACCCTCATTGAAAGAGCAACGGCTACAATCAACAGCATCCCCATCTCT			.
>Seq405_522_1458898_0.0004	Seq405	522	0.0004
CTCTGGGATTCTTTCCCGACCACCAGTTGGATCCAGCGTGTTAGTCCGGCGCAACAAACTTCTCTCTGCTGAAACAAGCCGGAGATGTCGAAGAGAATCCTGGACCGATGGCCAAGCCTTTGTCTCAAGAAGAATCCACCCTCATTGAAAGAGCAACGGCTACAATCAACAGCATCCCCATCTCA			.
>Seq406_521_1458898_0.0004	Seq406	521	0.0004
CTCTGGGATTCTTTCCCGACCACCAGTTGGATCCATGGATTTGGCCTCCTAATATGTCCGGCGCAACAAACTTCTCTCTGCTGAAACAAGCCGGAGATGTCGAAGAGAATCCTGGACCGATGGCCAAGCCTTTGTCTCAAGAAGAATCCACCCTCATTGAAAGAGCAACGGCTACAATCAACAGCATCCCCATCTCT			.
>Seq407_520_1458898_0.0004	Seq407	520	0.0004
CTCTGGGATTCTTTCCCGACCACCAGTTGGATCCATGGACTTTTCATCCGTTTCAGTCCGGCGCAACAAACTTCTCTCTGCTGAAACAAGCCGGAGATGTCGAAGAGAATCCTGGACCGATGGCCAAGCCTTTGTCTCAAGAAGAATCCACCCTCATTGAAAGAGCAACGGCTACAATCAACAGCATCCCCATCTCT			.
>Seq408_520_1458898_0.0004	Seq408	520	0.0004
CTCTGGGATTCTTTCCCGACCACCAGTTGGATCCACAGGGGATTGGTTGGGTGAGGTCCGGCGCAACAAACTTCTCTCTGCTGAAACAAGCCGGAGATGTCGAAGAGAATCCTGGACCGATGGCCAAGCCTTTGTCTCAAGAAGAATCCACCCTCATTGAAAGAGCAACGGCTACAATCAACAGCATCCCCATCTCA			.
>Seq409_519_1458898_0.0004	Seq409	519	0.0004
CTCTGGGATTCTTTCCCGACCACCAGTTGGATCCAAAGGCGAGGATTGGTTTGCAGTCCGGCGCAACAAACTTCTCTCTGCTGAAACAAGCCGGAGATGTCGAAGAGAATCCTGGACCGATGGCCAAGCCTTTGTCTCAAGAAGAATCCACCCTCATTGAAAGAGCAACGGCTACAATCAACAGCATCCCCATCTCT			.
>Seq410_519_1458898_0.0004	Seq410	519	0.0004
CTCTGGGATTCTTTCCCGACCACCAGTTGGATCCACCGGGTCTTCGTCAGAGGGATTCCGGCGCAACAAACTTCTCTCTGCTGAAACAAGCCGGAGATGTCGAAGAGAATCCTGGACCGATGGCCAAGCCTTTGTCTCAAGAAGAATCCACCCTCATTGAAAGAGCAACGGCTACAATCAACAGCATCCCCATCTCT			.
>Seq411_513_1458898_0.0004	Seq411	513	0.0004
CTCTGGGATTCTTTCCCGACCACCAGTTGGATCCATATTCGATTAGTCTGTCTGATTCCGGCGCAACAAACTTCTCTCTGCTGAAACAAGCCGGAGATGTCGAAGAGAATCCTGGACCGATGGCCAAGCCTTTGTCTCAAGAAGAATCCACCCTCATTGAAAGAGCAACGGCTACAATCAACAGCATCCCCATCTCT			.
>Seq412_511_1458898_0.0004	Seq412	511	0.0004
CTCTGGGATTCTTTCCCGACCACCAGTTGGATCCAGATTAGCGGTTGTATACGAAGTCCGGCGCAACAAACTTCTCTCTGCTGAAACAAGCCGGAGATGTCGAAGAGAATCCTGGACCGATGGCCAAGCCTTTGTCTCAAGAAGAATCCACCCTCATTGAAAGAGCAACGGCTACAATCAACAGCATCCCCATCTCA			.
>Seq413_511_1458898_0.0004	Seq413	511	0.0004
CTCTGGGATTCTTTCCCGACCACCAGTTGGATCCATATTGTTATACTATTAGGTCGTCCGGCGCAACAAACTTCTCTCTGCTGAAACAAGCCGGAGATGTCGAAGAGAATCCTGGACCGATGGCCAAGCCTTTGTCTCAAGAAGAATCCACCCTCATTGAAAGAGCAACGGCTACAATCAACAGCATCCCCATCTCT			.
>Seq414_510_1458898_0.0003	Seq414	510	0.0003
CTCTGGGATTCTTTCCCGACCACCAGTTGGATCCATCGGCTCCGTTTACTAAGGAGTCCGGCGCAACAAACTTCTCTCTGCTGAAACAAGCCGGAGATGTCGAAGAGAATCCTGGACCGATGGCCAAGCCTTTGTCTCAAGAAGAATCCACCCTCATTGAAAGAGCAACGGCTACAATCAACAGCATCCCCATCTCT			.
>Seq415_509_1458898_0.0003	Seq415	509	0.0003
CTCTGGGATTCTTTCCCGACCACCAGTTGGATCCAACGATGACGGGTAAGGATATGTCCGGCGCAACAAACTTCTCTCTGCTGAAACAAGCCGGAGATGTCGAAGAGAATCCTGGACCGATGGCCAAGCCTTTGTCTCAAGAAGAATCCACCCTCATTGAAAGAGCAACGGCTACAATCAACAGCATCCCCATCTCT			.
>Seq416_504_1458898_0.0003	Seq416	504	0.0003
CTCTGGGATTCTTTCCCGACCACCAGTTGGATCCAAGGGTTCTGGGGAAGGTGTCGTCCGGCGCAACAAACTTCTCTCTGCTGAAACAAGCCGGAGATGTCGAAGAGAATCCTGGACCGATGGCCAAGCCTTTGTCTCAAGAAGAATCCACCCTCATTGAAAGAGCAACGGCTACAATCAACAGCATCCCCATCTCT			.
>Seq417_502_1458898_0.0003	Seq417	502	0.0003
CTCTGGGATTCTTTCCCGACCACCAGTTGGATCCAACTGTTGATAGTACTGCTCGTTCCGGCGCAACAAACTTCTCTCTGCTGAAACAAGCCGGAGATGTCGAAGAGAATCCTGGACCGATGGCCAAGCCTTTGTCTCAAGAAGAATCCACCCTCATTGAAAGAGCAACGGCTACAATCAACAGCATCCCCATCTCT			.
>Seq418_502_1458898_0.0003	Seq418	502	0.0003
CTCTGGGATTCTTTCCCGACCACCAGTTGGATCCATCGTCTCTTCCACGGTATGCTGCTGCTATTAATTCCGGCGCAACAAACTTCTCTCTGCTGAAACAAGCCGGAGATGTCGAAGAGAATCCTGGACCGATGGCCAAGCCTTTGTCTCAAGAAGAATCCACCCTCATTGAAAGAGCAACGGCTACAATCAACAGCATCCCCATCTCT			.
>Seq419_500_1458898_0.0003	Seq419	500	0.0003
CTCTGGGATTCTTTCCCGACCACCAGTTGGATCCACCGAGTCTGTTGCAGAGGCTGTCCGGCGCAACAAACTTCTCTCTGCTGAAACAAGCCGGAGATGTCGAAGAGAATCCTGGACCGATGGCCAAGCCTTTGTCTCAAGAAGAATCCACCCTCATTGAAAGAGCAACGGCTACAATCAACAGCATCCCCATCTCT			.
>Seq420_500_1458898_0.0003	Seq420	500	0.0003
CTCTGGGATTCTTTCCCGACCACCAGTTGGATCCACATTCGTATTTGCGGTCGCCTTCCGGCGCAACAAACTTCTCTCTGCTGAAACAAGCCGGAGATGTCGAAGAGAATCCTGGACCGATGGCCAAGCCTTTGTCTCAAGAAGAATCCACCCTCATTGAAAGAGCAACGGCTACAATCAACAGCATCCCCATCTCT			.
>Seq421_499_1458898_0.0003	Seq421	499	0.0003
CTCTGGGATTCTTTCCCGACCACCAGTTGGATCCAAATTGTCTGAGGACGAAGACTTCCGGCGCAACAAACTTCTCTCTGCTGAAACAAGCCGGAGATGTCGAAGAGAATCCTGGACCGATGGCCAAGCCTTTGTCTCAAGAAGAATCCACCCTCATTGAAAGAGCAACGGCTACAATCAACAGCATCCCCATCTCT			.
>Seq422_498_1458898_0.0003	Seq422	498	0.0003
CTCTGGGATTCTTTCCCGACCACCAGTTGGATCCAAAGTGTGATATGCTTATTGTTTCCGGCGCAACAAACTTCTCTCTGCTGAAACAAGCCGGAGATGTCGAAGAGAATCCTGGACCGATGGCCAAGCCTTTGTCTCAAGAAGAATCCACCCTCATTGAAAGAGCAACGGCTACAATCAACAGCATCCCCATCTCT			.
>Seq423_496_1458898_0.0003	Seq423	496	0.0003
CTCTGGGATTCTTTCCCGACCACCAGTTGGATCCAAAGGCTGTGAATTTGCGTCAGTCCGGCGCAACAAACTTCTCTCTGCTGAAACAAGCCGGAGATGTCGAAGAGAATCCTGGACCGATGGCCAAGCCTTTGTCTCAAGAAGAATCCACCCTCATTGAAAGAGCAACGGCTACAATCAACAGCATCCCCATCTCA			.
>Seq424_492_1458898_0.0003	Seq424	492	0.0003
CTCTGGGATTCTTTCCCGACCACCAGTTGGATCCAGGGATGTCTTGGAGTCTTGATTCCGGCGCAACAAACTTCTCTCTGCTGAAACAAGCCGGAGATGTCGAAGAGAATCCTGGACCGATGGCCAAGCCTTTGTCTCAAGAAGAATCCACCCTCATTGAAAGAGCAACGGCTACAATCAACAGCATCCCCATCTCT			.
>Seq425_492_1458898_0.0003	Seq425	492	0.0003
CTCTGGGATTCTTTCCCGACCACCAGTTGGATCCAAATCGTGAGCTGTATATGTTTTCCGGCGCAACAAACTTCTCTCTGCTGAAACAAGCCGGAGATGTCGAAGAGAATCCTGGACCGATGGCCAAGCCTTTGTCTCAAGAAGAATCCACCCTCATTGAAAGAGCAACGGCTACAATCAACAGCATCCCCATCTCA			.
>Seq426_491_1458898_0.0003	Seq426	491	0.0003
CTCTGGGATTCTTTCCCGACCACCAGTTGGATCCAAATTTTCTTAGGGTTATGCGTTCCGGCGCAACAAACTTCTCTCTGCTGAAACAAGCCGGAGATGTCGAAGAGAATCCTGGACCGATGGCCAAGCCTTTGTCTCAAGAAGAATCCACCCTCATTGAAAGAGCAACGGCTACAATCAACAGCATCCCCATCTCT			.
>Seq427_490_1458898_0.0003	Seq427	490	0.0003
CTCTGGGATTCTTTCCCGACCACCAGTTGGATCCAACGTCGTATTTTTATCATAGTTCCGGCGCAACAAACTTCTCTCTGCTGAAACAAGCCGGAGATGTCGAAGAGAATCCTGGACCGATGGCCAAGCCTTTGTCTCAAGAAGAATCCACCCTCATTGAAAGAGCAACGGCTACAATCAACAGCATCCCCATCTCT			.
>Seq428_489_1458898_0.0003	Seq428	489	0.0003
CTCTGGGATTCTTTCCCGACCACCAGTTGGATCCACGGAAGGAGAGTGTGTCTATTTCCGGCGCAACAAACTTCTCTCTGCTGAAACAAGCCGGAGATGTCGAAGAGAATCCTGGACCGATGGCCAAGCCTTTGTCTCAAGAAGAATCCACCCTCATTGAAAGAGCAACGGCTACAATCAACAGCATCCCCATCTCT			.
>Seq429_486_1458898_0.0003	Seq429	486	0.0003
CTCTGGGATTCTTTCCCGACCACCAGTTGGATCCATTGTGTACGCCTCTTTTTTTGTCCGGCGCAACAAACTTCTCTCTGCTGAAACAAGCCGGAGATGTCGAAGAGAATCCTGGACCGATGGCCAAGCCTTTGTCTCAAGAAGAATCCACCCTCATTGAAAGAGCAACGGCTACAATCAACAGCATCCCCATCTCT			.
>Seq430_485_1458898_0.0003	Seq430	485	0.0003
CTCTGGGATTCTTTCCCGACCACCAGTTGGATCCAACGAAGAGTAGTATTGTGGATTCCGGCGCAACAAACTTCTCTCTGCTGAAACAAGCCGGAGATGTCGAAGAGAATCCTGGACCGATGGCCAAGCCTTTGTCTCAAGAAGAATCCACCCTCATTGAAAGAGCAACGGCTACAATCAACAGCATCCCCATCTCT			.
>Seq431_484_1458898_0.0003	Seq431	484	0.0003
CTCTGGGATTCTTTCCCGACCACCAGTTGGATCCACGTGGTAGGCATAATCTGCAGTCCGGCGCAACAAACTTCTCTCTGCTGAAACAAGCCGGAGATGTCGAAGAGAATCCTGGACCGATGGCCAAGCCTTTGTCTCAAGAAGAATCCACCCTCATTGAAAGAGCAACGGCTACAATCAACAGCATCCCCATCTCT			.
>Seq432_484_1458898_0.0003	Seq432	484	0.0003
CTCTGGGATTCTTTCCCGACCACCAGTTGGATCCAATTGTTTGTAAGGCGCTGCAGTCCGGCGCAACAAACTTCTCTCTGCTGAAACAAGCCGGAGATGTCGAAGAGAATCCTGGACCGATGGCCAAGCCTTTGTCTCAAGAAGAATCCACCCTCATTGAAAGAGCAACGGCTACAATCAACAGCATCCCCATCTCA			.
>Seq433_481_1458898_0.0003	Seq433	481	0.0003
CTCTGGGATTCTTTCCCGACCACCAGTTGGATCCAACGCCTTCGCGTCGGAAGCATTCCGGCGCAACAAACTTCTCTCTGCTGAAACAAGCCGGAGATGTCGAAGAGAATCCTGGACCGATGGCCAAGCCTTTGTCTCAAGAAGAATCCACCCTCATTGAAAGAGCAACGGCTACAATCAACAGCATCCCCATCGCA			.
>Seq434_476_1458898_0.0003	Seq434	476	0.0003
CTCTGGGATTCTTTCCCGACCACCAGTTGGATCCATTTAATTTGTGTCCTTATGGTTCCGGCGCAACAAACTTCTCTCTGCTGAAACAAGCCGGAGATGTCGAAGAGAATCCTGGACCGATGGCCAAGCCTTTGTCTCAAGAAGAATCCACCCTCATTGAAAGAGCAACGGCTACAATCAACAGCATCCCCATCTCA			.
>Seq435_476_1458898_0.0003	Seq435	476	0.0003
CTCTGGGATTCTTTCCCGACCACCAGTTGGATCCATGGTGTCTGATGTTGACGCGGTCCGGCGCAACAAACTTCTCTCTGCTGAAACAAGCCGGAGATGTCGAAGAGAATCCTGGACCGATGGCCAAGCCTTTGTCTCAAGAAGAATCCACCCTCATTGAAAGAGCAACGGCTACAATCAACAGCATCCCCATCTCT			.
>Seq436_473_1458898_0.0003	Seq436	473	0.0003
CTCTGGGATTCTTTCCCGACCACCAGTTGGATCCAGCGCTGCGGTCTTTTTTGGGGTCCGGCGCAACAAACTTCTCTCTGCTGAAACAAGCCGGAGATGTCGAAGAGAATCCTGGACCGATGGCCAAGCCTTTGTCTCAAGAAGAATCCACCCTCATTGAAAGAGCAACGGCTACAATCAACAGCATCCCCATCGCA			.
>Seq437_472_1458898_0.0003	Seq437	472	0.0003
CTCTGGGATTCTTTCCCGACCACCAGTTGGATCCAGTTAGTCTGAGTGATTATTGTTCCGGCGCAACAAACTTCTCTCTGCTGAAACAAGCCGGAGATGTCGAAGAGAATCCTGGACCGATGGCCAAGCCTTTGTCTCAAGAAGAATCCACCCTCATTGAAAGAGCAACGGCTACAATCAACAGCATCCCCATCTCT			.
>Seq438_472_1458898_0.0003	Seq438	472	0.0003
CTCTGGGATTCTTTCCCGACCACCAGTTGGATCCAATTGGTTATAATAGTTCGTATTCCGGCGCAACAAACTTCTCTCTGCTGAAACAAGCCGGAGATGTCGAAGAGAATCCTGGACCGATGGCCAAGCCTTTGTCTCAAGAAGAATCCACCCTCATTGAAAGAGCAACGGCTACAATCAACAGCATCCCCATCTCA			.
>Seq439_472_1458898_0.0003	Seq439	472	0.0003
CTCTGGGATTCTTTCCCGACCACCAGTTGGATCCAGTTCCGAGGACGCGGACGCATTCCGGCGCAACAAACTTCTCTCTGCTGAAACAAGCCGGAGATGTCGAAGAGAATCCTGGACCGATGGCCAAGCCTTTGTCTCAAGAAGAATCCACCCTCATTGAAAGAGCAACGGCTACAATCAACAGCATCCCCATCTCT			.
>Seq440_470_1458898_0.0003	Seq440	470	0.0003
CTCTGGGATTCTTTCCCGACCACCAGTTGGATCCATTGTAGACTAGTTATTCCGGCGCAACAAACTTCTCTCTGCTGAAACAAGCCGGAGATGTCGAAGAGAATCCTGGACCGATGGCCAAGCCTTTGTCTCAAGAAGAATCCACCCTCATTGAAAGAGCAACGGCTACAATCAACAGCATCCCCATCTCT			.
>Seq441_469_1458898_0.0003	Seq441	469	0.0003
CTCTGGGATTCTTTCCCGACCACCAGTTGGATCCATTGGTTCGGTCTGTTCTTGATTCCGGCGCAACAAACTTCTCTCTGCTGAAACAAGCCGGAGATGTCGAAGAGAATCCTGGACCGATGGCCAAGCCTTTGTCTCAAGAAGAATCCACCCTCATTGAAAGAGCAACGGCTACAATCAACAGCATCCCCATCTCA			.
>Seq442_465_1458898_0.0003	Seq442	465	0.0003
CTCTGGGATTCTTTCCCGACCACCAGTTGGATCCAACGTTGTTGGCTTTGTATCTTTCCGGCGCAACAAACTTCTCTCTGCTGAAACAAGCCGGAGATGTCGAAGAGAATCCTGGACCGATGGCCAAGCCTTTGTCTCAAGAAGAATCCACCCTCATTGAAAGAGCAACGGCTACAATCAACAGCATCCCCATCTCT			.
>Seq443_464_1458898_0.0003	Seq443	464	0.0003
CTCTGGGATTCTTTCCCGACCACCAGTTGGATCCAATTGGTTCTTGTTCGCCGCTTTCCGGCGCAACAAACTTCTCTCTGCTGAAACAAGCCGGAGATGTCGAAGAGAATCCTGGACCGATGGCCAAGCCTTTGTCTCAAGAAGAATCCACCCTCATTGAAAGAGCAACGGCTACAATCAACAGCATCCCCATCTCT			.
>Seq444_464_1458898_0.0003	Seq444	464	0.0003
CTCTGGGATTCTTTCCCGACCACCAGTTGGATCCATTTGGGATGTTTCTGATGGCTTCCGGCGCAACAAACTTCTCTCTGCTGAAACAAGCCGGAGATGTCGAAGAGAATCCTGGACCGATGGCCAAGCCTTTGTCTCAAGAAGAATCCACCCTCATTGAAAGAGCAACGGCTACAATCAACAGCATCCCCATCTCT			.
>Seq445_463_1458898_0.0003	Seq445	463	0.0003
CTCTGGGATTCTTTCCCGACCACCAGTTGGATCCATATTTGCGTTGTTGTCGGTTGTCCGGCGCAACAAACTTCTCTCTGCTGAAACAAGCCGGAGATGTCGAAGAGAATCCTGGACCGATGGCCAAGCCTTTGTCTCAAGAAGAATCCACCCTCATTGAAAGAGCAACGGCTACAATCAACAGCATCCCCATCTCA			.
>Seq446_461_1458898_0.0003	Seq446	461	0.0003
CTCTGGGATTCTTTCCCGACCACCAGTTGGATCCATGGTGGCATAAGCAGACGCAGTCCGGCGCAACAAACTTCTCTCTGCTGAAACAAGCCGGAGATGTCGAAGAGAATCCTGGACCGATGGCCAAGCCTTTGTCTCAAGAAGAATCCACCCTCATTGAAAGAGCAACGGCTACAATCAACAGCATCCCCATCTCT			.
>Seq447_461_1458898_0.0003	Seq447	461	0.0003
CTCTGGGATTCTTTCCCGACCACCAGTTGGATCCAATGAGGTCTTCGACTTTGCAGTCCGGCGCAACAAACTTCTCTCTGCTGAAACAAGCCGGAGATGTCGAAGAGAATCCTGGACCGATGGCCAAGCCTTTGTCTCAAGAAGAATCCACCCTCATTGAAAGAGCAACGGCTACAATCAACAGCATCCCCATCTCA			.
>Seq448_456_1458898_0.0003	Seq448	456	0.0003
CTCTGGGATTCTTTCCCGACCACCAGTTGGATCCATTTTCGGTGCCGTATTATGCTTCCGGCGCAACAAACTTCTCTCTGCTGAAACAAGCCGGAGATGTCGAAGAGAATCCTGGACCGATGGCCAAGCCTTTGTCTCAAGAAGAATCCACCCTCATTGAAAGAGCAACGGCTACAATCAACAGCATCCCCATCTCA			.
>Seq449_455_1458898_0.0003	Seq449	455	0.0003
CTCTGGGATTCTTTCCCGACCACCAGTTGGATCCACATGATGTGTTGTCTCAGTTTTCCGGCGCAACAAACTTCTCTCTGCTGAAACAAGCCGGAGATGTCGAAGAGAATCCTGGACCGATGGCCAAGCCTTTGTCTCAAGAAGAATCCACCCTCATTGAAAGAGCAACGGCTACAATCAACAGCATCCCCATCTCA			.
>Seq450_450_1458898_0.0003	Seq450	450	0.0003
CTCTGGGATTCTTTCCCGACCACCAGTTGGATCCAGCGAGTCAGAAGTTTCAGGGGTCCGGCGCAACAAACTTCTCTCTGCTGAAACAAGCCGGAGATGTCGAAGAGAATCCTGGACCGATGGCCAAGCCTTTGTCTCAAGAAGAATCCACCCTCATTGAAAGAGCAACGGCTACAATCAACAGCATCCCCATCTCA			.
>Seq451_449_1458898_0.0003	Seq451	449	0.0003
CTCTGGGATTCTTTCCCGACCACCAGTTGGATCCATCTACGTCGCGTATTTCTCATTCCGGCGCAACAAACTTCTCTCTGCTGAAACAAGCCGGAGATGTCGAAGAGAATCCTGGACCGATGGCCAAGCCTTTGTCTCAAGAAGAATCCACCCTCATTGAAAGAGCAACGGCTACAATCAACAGCATCCCCATCTCT			.
>Seq452_448_1458898_0.0003	Seq452	448	0.0003
CTCTGGGATTCTTTCCCGACCACCAGTTGGATCCATTGCATGCTCGTCATAGTCTTTCCGGCGCAACAAACTTCTCTCTGCTGAAACAAGCCGGAGATGTCGAAGAGAATCCTGGACCGATGGCCAAGCCTTTGTCTCAAGAAGAATCCACCCTCATTGAAAGAGCAACGGCTACAATCAACAGCATCCCCATCTCT			.
>Seq453_447_1458898_0.0003	Seq453	447	0.0003
CTCTGGGATTCTTTCCCGACCACCAGTTGGATCCACTTTTTTAGGTTGTTGTGTATTCCGGCGCAACAAACTTCTCTCTGCTGAAACAAGCCGGAGATGTCGAAGAGAATCCTGGACCGATGGCCAAGCCTTTGTCTCAAGAAGAATCCACCCTCATTGAAAGAGCAACGGCTACAATCAACAGCATCCCCATCTCT			.
>Seq454_446_1458898_0.0003	Seq454	446	0.0003
CTCTGGGATTCTTTCCCGACCACCAGTTGGATCCATGTATGAGTACTCCGTGGTTTTCCGGCGCAACAAACTTCTCTCTGCTGAAACAAGCCGGAGATGTCGAAGAGAATCCTGGACCGATGGCCAAGCCTTTGTCTCAAGAAGAATCCACCCTCATTGAAAGAGCAACGGCTACAATCAACAGCATCCCCATCTCT			.
>Seq455_445_1458898_0.0003	Seq455	445	0.0003
CTCTGGGATTCTTTCCCGACCACCAGTTGGATCCAATTATGAGGGATTTTTCTATGTCCGGCGCAACAAACTTCTCTCTGCTGAAACAAGCCGGAGATGTCGAAGAGAATCCTGGACCGATGGCCAAGCCTTTGTCTCAAGAAGAATCCACCCTCATTGAAAGAGCAACGGCTACAATCAACAGCATCCCCATCTCT			.
>Seq456_444_1458898_0.0003	Seq456	444	0.0003
CTCTGGGATTCTTTCCCGACCACCAGTTGGATCCATCTGATTTGCGGCATACGGAGTCCGGCGCAACAAACTTCTCTCTGCTGAAACAAGCCGGAGATGTCGAAGAGAATCCTGGACCGATGGCCAAGCCTTTGTCTCAAGAAGAATCCACCCTCATTGAAAGAGCAACGGCTACAATCAACAGCATCCCCATCTCT			.
>Seq457_443_1458898_0.0003	Seq457	443	0.0003
CTCTGGGATTCTTTCCCGACCACCAGTTGGATCCATCTACTCTTGCTTATGCGGGGTCCGGCGCAACAAACTTCTCTCTGCTGAAACAAGCCGGAGATGTCGAAGAGAATCCTGGACCGATGGCCAAGCCTTTGTCTCAAGAAGAATCCACCCTCATTGAAAGAGCAACGGCTACAATCAACAGCATCCCCATCTCT			.
>Seq458_443_1458898_0.0003	Seq458	443	0.0003
CTCTGGGATTCTTTCCCGACCACCAGTTGGATCCAACGAGGCGTGGGGCGATTTATTCCGGCGCAACAAACTTCTCTCTGCTGAAACAAGCCGGAGATGTCGAAGAGAATCCTGGACCGATGGCCAAGCCTTTGTCTCAAGAAGAATCCACCCTCATTGAAAGAGCAACGGCTACAATCAACAGCATCCCCATCGCA			.
>Seq459_442_1458898_0.0003	Seq459	442	0.0003
CTCTGGGATTCTTTCCCGACCACCAGTTGGATCCATCTTCGGCTGATAGTTATCTGTCCGGCGCAACAAACTTCTCTCTGCTGAAACAAGCCGGAGATGTCGAAGAGAATCCTGGACCGATGGCCAAGCCTTTGTCTCAAGAAGAATCCACCCTCATTGAAAGAGCAACGGCTACAATCAACAGCATCCCCATCTCT			.
>Seq460_440_1458898_0.0003	Seq460	440	0.0003
CTCTGGGATTCTTTCCCGACCACCAGTTGGATCCAACGATTTATCGTATTATGCATTCCGGCGCAACAAACTTCTCTCTGCTGAAACAAGCCGGAGATGTCGAAGAGAATCCTGGACCGATGGCCAAGCCTTTGTCTCAAGAAGAATCCACCCTCATTGAAAGAGCAACGGCTACAATCAACAGCATCCCCATCTCT			.
>Seq461_439_1458898_0.0003	Seq461	439	0.0003
CTCTGGGATTCTTTCCCGACCACCAGTTGGATCCAATGTATCGGTTTTGGCTTAATTCCGGCGCAACAAACTTCTCTCTGCTGAAACAAGCCGGAGATGTCGAAGAGAATCCTGGACCGATGGCCAAGCCTTTGTCTCAAGAAGAATCCACCCTCATTGAAAGAGCAACGGCTACAATCAACAGCATCCCCATCTCT			.
>Seq462_439_1458898_0.0003	Seq462	439	0.0003
CTCTGGGATTCTTTCCCGACCACCAGTTGGATCCATGGAAGGGGTCTCGTGTGTTGTCCGGCGCAACAAACTTCTCTCTGCTGAAACAAGCCGGAGATGTCGAAGAGAATCCTGGACCGATGGCCAAGCCTTTGTCTCAAGAAGAATCCACCCTCATTGAAAGAGCAACGGCTACAATCAACAGCATCCCCATCTCT			.
>Seq463_438_1458898_0.0003	Seq463	438	0.0003
CTCTGGGATTCTTTCCCGACCACCAGTTGGATCCAACGTCTTTTGTGGCGATTACTTCCGGCGCAACAAACTTCTCTCTGCTGAAACAAGCCGGAGATGTCGAAGAGAATCCTGGACCGATGGCCAAGCCTTTGTCTCAAGAAGAATCCACCCTCATTGAAAGAGCAACGGCTACAATCAACAGCATCCCCATCTCT			.
>Seq464_438_1458898_0.0003	Seq464	438	0.0003
CTCTGGGATTCTTTCCCGACCACCAGTTGGATCCAATGCATGGGATGTGGTCTAGTTCCGGCGCAACAAACTTCTCTCTGCTGAAACAAGCCGGAGATGTCGAAGAGAATCCTGGACCGATGGCCAAGCCTTTGTCTCAAGAAGAATCCACCCTCATTGAAAGAGCAACGGCTACAATCAACAGCATCCCCATCTCA			.
>Seq465_438_1458898_0.0003	Seq465	438	0.0003
CTCTGGGATTCTTTCCCGACCACCAGTTGGATCCATCGAGGGTGTGGATGTGTGGGTCCGGCGCAACAAACTTCTCTCTGCTGAAACAAGCCGGAGATGTCGAAGAGAATCCTGGACCGATGGCCAAGCCTTTGTCTCAAGAAGAATCCACCCTCATTGAAAGAGCAACGGCTACAATCAACAGCATCCCCATCTCT			.
>Seq466_438_1458898_0.0003	Seq466	438	0.0003
CTCTGGGATTCTTTCCCGACCACCAGTTGGATCCACTGTTGCCTCTTGTGTATCAGTCCGGCGCAACAAACTTCTCTCTGCTGAAACAAGCCGGAGATGTCGAAGAGAATCCTGGACCGATGGCCAAGCCTTTGTCTCAAGAAGAATCCACCCTCATTGAAAGAGCAACGGCTACAATCAACAGCATCCCCATCTCA			.
>Seq467_437_1458898_0.0003	Seq467	437	0.0003
CTCTGGGATTCTTTCCCGACCACCAGTTGGATCCAACGTCGGCTATTACTTCGAATTCCGGCGCAACAAACTTCTCTCTGCTGAAACAAGCCGGAGATGTCGAAGAGAATCCTGGACCGATGGCCAAGCCTTTGTCTCAAGAAGAATCCACCCTCATTGAAAGAGCAACGGCTACAATCAACAGCATCCCCATCTCA			.
>Seq468_437_1458898_0.0003	Seq468	437	0.0003
CTCTGGGATTCTTTCCCGACCACCAGTTGGATCCAATGAGGTGTGTGTGGCTTTCTTCCGGCGCAACAAACTTCTCTCTGCTGAAACAAGCCGGAGATGTCGAAGAGAATCCTGGACCGATGGCCAAGCCTTTGTCTCAAGAAGAATCCACCCTCATTGAAAGAGCAACGGCTACAATCAACAGCATCCCCATCTCA			.
>Seq469_433_1458898_0.0003	Seq469	433	0.0003
CTCTGGGATTCTTTCCCGACCACCAGTTGGATCCATTGTCTCCTTTGAGGGTGAGTTCCGGCGCAACAAACTTCTCTCTGCTGAAACAAGCCGGAGATGTCGAAGAGAATCCTGGACCGATGGCCAAGCCTTTGTCTCAAGAAGAATCCACCCTCATTGAAAGAGCAACGGCTACAATCAACAGCATCCCCATCTCT			.
>Seq470_433_1458898_0.0003	Seq470	433	0.0003
CTCTGGGATTCTTTCCCGACCACCAGTTGGATCCATGGTATGATTGTGCTAAGAGTTCCGGCGCAACAAACTTCTCTCTGCTGAAACAAGCCGGAGATGTCGAAGAGAATCCTGGACCGATGGCCAAGCCTTTGTCTCAAGAAGAATCCACCCTCATTGAAAGAGCAACGGCTACAATCAACAGCATCCCCATCGCA			.
>Seq471_432_1458898_0.0003	Seq471	432	0.0003
CTCTGGGATTCTTTCCCGACCACCAGTTGGATCCAGAGTGGTCGCGGAAGCGGACGTCCGGCGCAACAAACTTCTCTCTGCTGAAACAAGCCGGAGATGTCGAAGAGAATCCTGGACCGATGGCCAAGCCTTTGTCTCAAGAAGAATCCACCCTCATTGAAAGAGCAACGGCTACAATCAACAGCATCCCCATCTCA			.
>Seq472_432_1458898_0.0003	Seq472	432	0.0003
CTCTGGGATTCTTTCCCGACCACCAGTTGGATCCAAATCGGTCTTGGCAGAAGCTTTCCGGCGCAACAAACTTCTCTCTGCTGAAACAAGCCGGAGATGTCGAAGAGAATCCTGGACCGATGGCCAAGCCTTTGTCTCAAGAAGAATCCACCCTCATTGAAAGAGCAACGGCTACAATCAACAGCATCCCCATCTCT			.
>Seq473_431_1458898_0.0003	Seq473	431	0.0003
CTCTGGGATTCTTTCCCGACCACCAGTTGGATCCATTGTTTCCTATTGGTGCGTATTCCGGCGCAACAAACTTCTCTCTGCTGAAACAAGCCGGAGATGTCGAAGAGAATCCTGGACCGATGGCCAAGCCTTTGTCTCAAGAAGAATCCACCCTCATTGAAAGAGCAACGGCTACAATCAACAGCATCCCCATCTCT			.
>Seq474_429_1458898_0.0003	Seq474	429	0.0003
CTCTGGGATTCTTTCCCGACCACCAGTTGGATCCACATGTGTCTCCTACGCATGCTTCCGGCGCAACAAACTTCTCTCTGCTGAAACAAGCCGGAGATGTCGAAGAGAATCCTGGACCGATGGCCAAGCCTTTGTCTCAAGAAGAATCCACCCTCATTGAAAGAGCAACGGCTACAATCAACAGCATCCCCATCTCT			.
>Seq475_428_1458898_0.0003	Seq475	428	0.0003
CTCTGGGATTCTTTCCCGACCACCAGTTGGATCCAGCTCGGCGTTCGGATAAGGGTTCCGGCGCAACAAACTTCTCTCTGCTGAAACAAGCCGGAGATGTCGAAGAGAATCCTGGACCGATGGCCAAGCCTTTGTCTCAAGAAGAATCCACCCTCATTGAAAGAGCAACGGCTACAATCAACAGCATCCCCATCTCT			.
>Seq476_426_1458898_0.0003	Seq476	426	0.0003
CTCTGGGATTCTTTCCCGACCACCAGTTGGATCCACAGGTTAGTAATACGTGGATTTCCGGCGCAACAAACTTCTCTCTGCTGAAACAAGCCGGAGATGTCGAAGAGAATCCTGGACCGATGGCCAAGCCTTTGTCTCAAGAAGAATCCACCCTCATTGAAAGAGCAACGGCTACAATCAACAGCATCCCCATCTCT			.
>Seq477_426_1458898_0.0003	Seq477	426	0.0003
CTCTGGGATTCTTTCCCGACCACCAGTTGGATCCACAGTATGGTTGTATGCGGCATTCCGGCGCAACAAACTTCTCTCTGCTGAAACAAGCCGGAGATGTCGAAGAGAATCCTGGACCGATGGCCAAGCCTTTGTCTCAAGAAGAATCCACCCTCATTGAAAGAGCAACGGCTACAATCAACAGCATCCCCATCTCT			.
>Seq478_423_1458898_0.0003	Seq478	423	0.0003
CTCTGGGATTCTTTCCCGACCACCAGTTGGATCCAGATAGTTTTCTTTGTTATGGTTCCGGCGCAACAAACTTCTCTCTGCTGAAACAAGCCGGAGATGTCGAAGAGAATCCTGGACCGATGGCCAAGCCTTTGTCTCAAGAAGAATCCACCCTCATTGAAAGAGCAACGGCTACAATCAACAGCATCCCCATCTCT			.
>Seq479_423_1458898_0.0003	Seq479	423	0.0003
CTCTGGGATTCTTTCCCGACCACCAGTTGGATCCACATATTCTTACGACTCAGGCTTCCGGCGCAACAAACTTCTCTCTGCTGAAACAAGCCGGAGATGTCGAAGAGAATCCTGGACCGATGGCCAAGCCTTTGTCTCAAGAAGAATCCACCCTCATTGAAAGAGCAACGGCTACAATCAACAGCATCCCCATCTCT			.
>Seq480_420_1458898_0.0003	Seq480	420	0.0003
CTCTGGGATTCTTTCCCGACCACCAGTTGGATCCAACGGTTCGTCTGCGGCTTTTGTCCGGCGCAACAAACTTCTCTCTGCTGAAACAAGCCGGAGATGTCGAAGAGAATCCTGGACCGATGGCCAAGCCTTTGTCTCAAGAAGAATCCACCCTCATTGAAAGAGCAACGGCTACAATCAACAGCATCCCCATCTCT			.
>Seq481_420_1458898_0.0003	Seq481	420	0.0003
CTCTGGGATTCTTTCCCGACCACCAGTTGGATCCATTGTCGAATAATTATCGGATGTCCGGCGCAACAAACTTCTCTCTGCTGAAACAAGCCGGAGATGTCGAAGAGAATCCTGGACCGATGGCCAAGCCTTTGTCTCAAGAAGAATCCACCCTCATTGAAAGAGCAACGGCTACAATCAACAGCATCCCCATCTCT			.
>Seq482_419_1458898_0.0003	Seq482	419	0.0003
CTCTGGGATTCTTTCCCGACCACCAGTTGGATCCAAAGGCGACTAAGAGTGAGAATTCCGGCGCAACAAACTTCTCTCTGCTGAAACAAGCCGGAGATGTCGAAGAGAATCCTGGACCGATGGCCAAGCCTTTGTCTCAAGAAGAATCCACCCTCATTGAAAGAGCAACGGCTACAATCAACAGCATCCCCATCTCT			.
>Seq483_417_1458898_0.0003	Seq483	417	0.0003
CTCTGGGATTCTTTCCCGACCACCAGTTGGATCCAACGTCGGCTACGAATTCTAGGTCCGGCGCAACAAACTTCTCTCTGCTGAAACAAGCCGGAGATGTCGAAGAGAATCCTGGACCGATGGCCAAGCCTTTGTCTCAAGAAGAATCCACCCTCATTGAAAGAGCAACGGCTACAATCAACAGCATCCCCATCTCT			.
>Seq484_417_1458898_0.0003	Seq484	417	0.0003
CTCTGGGATTCTTTCCCGACCACCAGTTGGATCCAGCTCTTCCGACGCTTATTAGGTCCGGCGCAACAAACTTCTCTCTGCTGAAACAAGCCGGAGATGTCGAAGAGAATCCTGGACCGATGGCCAAGCCTTTGTCTCAAGAAGAATCCACCCTCATTGAAAGAGCAACGGCTACAATCAACAGCATCCCCATCTCA			.
>Seq485_416_1458898_0.0003	Seq485	416	0.0003
CTCTGGGATTCTTTCCCGACCACCAGTTGGATCCATCGATTAGTTATTTGTTGAGTTCCGGCGCAACAAACTTCTCTCTGCTGAAACAAGCCGGAGATGTCGAAGAGAATCCTGGACCGATGGCCAAGCCTTTGTCTCAAGAAGAATCCACCCTCATTGAAAGAGCAACGGCTACAATCAACAGCATCCCCATCTCA			.
>Seq486_414_1458898_0.0003	Seq486	414	0.0003
CTCTGGGATTCTTTCCCGACCACCAGTTGGATCCAAGGTCTCTTAGTCCTCCGCCTTCCGGCGCAACAAACTTCTCTCTGCTGAAACAAGCCGGAGATGTCGAAGAGAATCCTGGACCGATGGCCAAGCCTTTGTCTCAAGAAGAATCCACCCTCATTGAAAGAGCAACGGCTACAATCAACAGCATCCCCATCTCT			.
>Seq487_414_1458898_0.0003	Seq487	414	0.0003
CTCTGGGATTCTTTCCCGACCACCAGTTGGATCCATGTGAGTATCATATTTCGTGTTCCGGCGCAACAAACTTCTCTCTGCTGAAACAAGCCGGAGATGTCGAAGAGAATCCTGGACCGATGGCCAAGCCTTTGTCTCAAGAAGAATCCACCCTCATTGAAAGAGCAACGGCTACAATCAACAGCATCCCCATCTCT			.
>Seq488_414_1458898_0.0003	Seq488	414	0.0003
CTCTGGGATTCTTTCCCGACCACCAGTTGGATCCACCTTTTGGTTGGCCGAAGAATTCCGGCGCAACAAACTTCTCTCTGCTGAAACAAGCCGGAGATGTCGAAGAGAATCCTGGACCGATGGCCAAGCCTTTGTCTCAAGAAGAATCCACCCTCATTGAAAGAGCAACGGCTACAATCAACAGCATCCCCATCTCA			.
>Seq489_413_1458898_0.0003	Seq489	413	0.0003
CTCTGGGATTCTTTCCCGACCACCAGTTGGATCCACAGGTGCATCCGCGGCTTCCTTCCGGCGCAACAAACTTCTCTCTGCTGAAACAAGCCGGAGATGTCGAAGAGAATCCTGGACCGATGGCCAAGCCTTTGTCTCAAGAAGAATCCACCCTCATTGAAAGAGCAACGGCTACAATCAACAGCATCCCCATCTCT			.
>Seq490_412_1458898_0.0003	Seq490	412	0.0003
CTCTGGGATTCTTTCCCGACCACCAGTTGGATCCAACTCGTTCTTCGATTTTTACGTCCGGCGCAACAAACTTCTCTCTGCTGAAACAAGCCGGAGATGTCGAAGAGAATCCTGGACCGATGGCCAAGCCTTTGTCTCAAGAAGAATCCACCCTCATTGAAAGAGCAACGGCTACAATCAACAGCATCCCCATCTCA			.
>Seq491_412_1458898_0.0003	Seq491	412	0.0003
CTCTGGGATTCTTTCCCGACCACCAGTTGGATCCAGTGAATATGGCTGCTTAGCTGTCCGGCGCAACAAACTTCTCTCTGCTGAAACAAGCCGGAGATGTCGAAGAGAATCCTGGACCGATGGCCAAGCCTTTGTCTCAAGAAGAATCCACCCTCATTGAAAGAGCAACGGCTACAATCAACAGCATCCCCATCTCT			.
>Seq492_412_1458898_0.0003	Seq492	412	0.0003
CTCTGGGATTCTTTCCCGACCACCAGTTGGATCCATCGATTTCTGATACTAATCCGTCCGGCGCAACAAACTTCTCTCTGCTGAAACAAGCCGGAGATGTCGAAGAGAATCCTGGACCGATGGCCAAGCCTTTGTCTCAAGAAGAATCCACCCTCATTGAAAGAGCAACGGCTACAATCAACAGCATCCCCATCTCT			.
>Seq493_411_1458898_0.0003	Seq493	411	0.0003
CTCTGGGATTCTTTCCCGACCACCAGTTGGATCCATGGTATTTTTGGGCTATTCGGTCCGGCGCAACAAACTTCTCTCTGCTGAAACAAGCCGGAGATGTCGAAGAGAATCCTGGACCGATGGCCAAGCCTTTGTCTCAAGAAGAATCCACCCTCATTGAAAGAGCAACGGCTACAATCAACAGCATCCCCATCTCT			.
>Seq494_411_1458898_0.0003	Seq494	411	0.0003
CTCTGGGATTCTTTCCCGACCACCAGTTGGATCCATCGCCGTATTATTCTTTGCCGTCCGGCGCAACAAACTTCTCTCTGCTGAAACAAGCCGGAGATGTCGAAGAGAATCCTGGACCGATGGCCAAGCCTTTGTCTCAAGAAGAATCCACCCTCATTGAAAGAGCAACGGCTACAATCAACAGCATCCCCATCTCT			.
>Seq495_410_1458898_0.0003	Seq495	410	0.0003
CTCTGGGATTCTTTCCCGACCACCAGTTGGATCCATTGGGTAAGAAGTATAAGAAGTCCGGCGCAACAAACTTCTCTCTGCTGAAACAAGCCGGAGATGTCGAAGAGAATCCTGGACCGATGGCCAAGCCTTTGTCTCAAGAAGAATCCACCCTCATTGAAAGAGCAACGGCTACAATCAACAGCATCCCCATCTCT			.
>Seq496_409_1458898_0.0003	Seq496	409	0.0003
CTCTGGGATTCTTTCCCGACCACCAGTTGGATCCATTTCTGCCTGCTTTGAAGACTTCCGGCGCAACAAACTTCTCTCTGCTGAAACAAGCCGGAGATGTCGAAGAGAATCCTGGACCGATGGCCAAGCCTTTGTCTCAAGAAGAATCCACCCTCATTGAAAGAGCAACGGCTACAATCAACAGCATCCCCATCTCA			.
>Seq497_409_1458898_0.0003	Seq497	409	0.0003
CTCTGGGATTCTTTCCCGACCACCAGTTGGATCCACGGGGTACTTCGCATTGTCCGTCCGGCGCAACAAACTTCTCTCTGCTGAAACAAGCCGGAGATGTCGAAGAGAATCCTGGACCGATGGCCAAGCCTTTGTCTCAAGAAGAATCCACCCTCATTGAAAGAGCAACGGCTACAATCAACAGCATCCCCATCTCT			.
>Seq498_409_1458898_0.0003	Seq498	409	0.0003
CTCTGGGATTCTTTCCCGACCACCAGTTGGATCCATTTCCGGCGGTTGCGGGGTGGTCCGGCGCAACAAACTTCTCTCTGCTGAAACAAGCCGGAGATGTCGAAGAGAATCCTGGACCGATGGCCAAGCCTTTGTCTCAAGAAGAATCCACCCTCATTGAAAGAGCAACGGCTACAATCAACAGCATCCCCATCTCT			.
>Seq499_409_1458898_0.0003	Seq499	409	0.0003
CTCTGGGATTCTTTCCCGACCACCAGTTGGATCCAAGGAGTATGATGTATTATGATTCCGGCGCAACAAACTTCTCTCTGCTGAAACAAGCCGGAGATGTCGAAGAGAATCCTGGACCGATGGCCAAGCCTTTGTCTCAAGAAGAATCCACCCTCATTGAAAGAGCAACGGCTACAATCAACAGCATCCCCATCTCA			.
>Seq500_407_1458898_0.0003	Seq500	407	0.0003
CTCTGGGATTCTTTCCCGACCACCAGTTGGATCCATTTCCTACTCCGCGTTTGTGTTCCGGCGCAACAAACTTCTCTCTGCTGAAACAAGCCGGAGATGTCGAAGAGAATCCTGGACCGATGGCCAAGCCTTTGTCTCAAGAAGAATCCACCCTCATTGAAAGAGCAACGGCTACAATCAACAGCATCCCCATCTCT			.
>Seq501_407_1458898_0.0003	Seq501	407	0.0003
CTCTGGGATTCTTTCCCGACCACCAGTTGGATCCACCTAGGTCTCATTCTACTGCTTCCGGCGCAACAAACTTCTCTCTGCTGAAACAAGCCGGAGATGTCGAAGAGAATCCTGGACCGATGGCCAAGCCTTTGTCTCAAGAAGAATCCACCCTCATTGAAAGAGCAACGGCTACAATCAACAGCATCCCCATCTCA			.
>Seq502_406_1458898_0.0003	Seq502	406	0.0003
CTCTGGGATTCTTTCCCGACCACCAGTTGGATCCATCTTTGGTTCTGGATTCGCTGTCCGGCGCAACAAACTTCTCTCTGCTGAAACAAGCCGGAGATGTCGAAGAGAATCCTGGACCGATGGCCAAGCCTTTGTCTCAAGAAGAATCCACCCTCATTGAAAGAGCAACGGCTACAATCAACAGCATCCCCATCTCA			.
>Seq503_405_1458898_0.0003	Seq503	405	0.0003
CTCTGGGATTCTTTCCCGACCACCAGTTGGATCCAACTAGGCGGCATGCTAAGAAGTCCGGCGCAACAAACTTCTCTCTGCTGAAACAAGCCGGAGATGTCGAAGAGAATCCTGGACCGATGGCCAAGCCTTTGTCTCAAGAAGAATCCACCCTCATTGAAAGAGCAACGGCTACAATCAACAGCATCCCCATCTCT			.
>Seq504_405_1458898_0.0003	Seq504	405	0.0003
CTCTGGGATTCTTTCCCGACCACCAGTTGGATCCAACGAGTAATACGATTCTGAGTTCCGGCGCAACAAACTTCTCTCTGCTGAAACAAGCCGGAGATGTCGAAGAGAATCCTGGACCGATGGCCAAGCCTTTGTCTCAAGAAGAATCCACCCTCATTGAAAGAGCAACGGCTACAATCAACAGCATCCCCATCTCA			.
>Seq505_404_1458898_0.0003	Seq505	404	0.0003
CTCTGGGATTCTTTCCCGACCACCAGTTGGATCCAAATAATTATAAGCAGTCTCAGTCCGGCGCAACAAACTTCTCTCTGCTGAAACAAGCCGGAGATGTCGAAGAGAATCCTGGACCGATGGCCAAGCCTTTGTCTCAAGAAGAATCCACCCTCATTGAAAGAGCAACGGCTACAATCAACAGCATCCCCATCTCT			.
>Seq506_403_1458898_0.0003	Seq506	403	0.0003
CTCTGGGATTCTTTCCCGACCACCAGTTGGATCCAGTTTTTTGTGATTGGGTGAGGTCCGGCGCAACAAACTTCTCTCTGCTGAAACAAGCCGGAGATGTCGAAGAGAATCCTGGACCGATGGCCAAGCCTTTGTCTCAAGAAGAATCCACCCTCATTGAAAGAGCAACGGCTACAATCAACAGCATCCCCATCTCT			.
>Seq507_401_1458898_0.0003	Seq507	401	0.0003
CTCTGGGATTCTTTCCCGACCACCAGTTGGATCCAAATCTTCAGGCGAGTACTCTTTCCGGCGCAACAAACTTCTCTCTGCTGAAACAAGCCGGAGATGTCGAAGAGAATCCTGGACCGATGGCCAAGCCTTTGTCTCAAGAAGAATCCACCCTCATTGAAAGAGCAACGGCTACAATCAACAGCATCCCCATCTCA			.
>Seq508_401_1458898_0.0003	Seq508	401	0.0003
CTCTGGGATTCTTTCCCGACCACCAGTTGGATCCAATTAGTCTGCTGACGTCGATTTCCGGCGCAACAAACTTCTCTCTGCTGAAACAAGCCGGAGATGTCGAAGAGAATCCTGGACCGATGGCCAAGCCTTTGTCTCAAGAAGAATCCACCCTCATTGAAAGAGCAACGGCTACAATCAACAGCATCCCCATCTCT			.
>Seq509_399_1458898_0.0003	Seq509	399	0.0003
CTCTGGGATTCTTTCCCGACCACCAGTTGGATCCAATGGCTAGTTATTTTTCTCATTCCGGCGCAACAAACTTCTCTCTGCTGAAACAAGCCGGAGATGTCGAAGAGAATCCTGGACCGATGGCCAAGCCTTTGTCTCAAGAAGAATCCACCCTCATTGAAAGAGCAACGGCTACAATCAACAGCATCCCCATCTCA			.
>Seq510_398_1458898_0.0003	Seq510	398	0.0003
CTCTGGGATTCTTTCCCGACCACCAGTTGGATCCACTGCGGCGGATTAGGAATGTTTCCGGCGCAACAAACTTCTCTCTGCTGAAACAAGCCGGAGATGTCGAAGAGAATCCTGGACCGATGGCCAAGCCTTTGTCTCAAGAAGAATCCACCCTCATTGAAAGAGCAACGGCTACAATCAACAGCATCCCCATCTCT			.
>Seq511_397_1458898_0.0003	Seq511	397	0.0003
CTCTGGGATTCTTTCCCGACCACCAGTTGGATCCAGCGATTATGTGGTCGATGTCGTCCGGCGCAACAAACTTCTCTCTGCTGAAACAAGCCGGAGATGTCGAAGAGAATCCTGGACCGATGGCCAAGCCTTTGTCTCAAGAAGAATCCACCCTCATTGAAAGAGCAACGGCTACAATCAACAGCATCCCCATCTCA			.
>Seq512_396_1458898_0.0003	Seq512	396	0.0003
CTCTGGGATTCTTTCCCGACCACCAGTTGGATCCATCGATTGGTATTTATAATTGTTCCGGCGCAACAAACTTCTCTCTGCTGAAACAAGCCGGAGATGTCGAAGAGAATCCTGGACCGATGGCCAAGCCTTTGTCTCAAGAAGAATCCACCCTCATTGAAAGAGCAACGGCTACAATCAACAGCATCCCCATCTCT			.
>Seq513_395_1458898_0.0003	Seq513	395	0.0003
CTCTGGGATTCTTTCCCGACCACCAGTTGGATCCAGAGGTTCTTGCGCCGTCGCTTTCCGGCGCAACAAACTTCTCTCTGCTGAAACAAGCCGGAGATGTCGAAGAGAATCCTGGACCGATGGCCAAGCCTTTGTCTCAAGAAGAATCCACCCTCATTGAAAGAGCAACGGCTACAATCAACAGCATCCCCATCTCA			.
>Seq514_395_1458898_0.0003	Seq514	395	0.0003
CTCTGGGATTCTTTCCCGACCACCAGTTGGATCCAAAGACGCGTAAGACGCATCATTCCGGCGCAACAAACTTCTCTCTGCTGAAACAAGCCGGAGATGTCGAAGAGAATCCTGGACCGATGGCCAAGCCTTTGTCTCAAGAAGAATCCACCCTCATTGAAAGAGCAACGGCTACAATCAACAGCATCCCCATCTCT			.
>Seq515_394_1458898_0.0003	Seq515	394	0.0003
CTCTGGGATTCTTTCCCGACCACCAGTTGGATCCATTGGATCCGAAGCCTATGCGTTCCGGCGCAACAAACTTCTCTCTGCTGAAACAAGCCGGAGATGTCGAAGAGAATCCTGGACCGATGGCCAAGCCTTTGTCTCAAGAAGAATCCACCCTCATTGAAAGAGCAACGGCTACAATCAACAGCATCCCCATCTCT			.
>Seq516_394_1458898_0.0003	Seq516	394	0.0003
CTCTGGGATTCTTTCCCGACCACCAGTTGGATCCACTGCTTTCTGAGATTTATTCGTCCGGCGCAACAAACTTCTCTCTGCTGAAACAAGCCGGAGATGTCGAAGAGAATCCTGGACCGATGGCCAAGCCTTTGTCTCAAGAAGAATCCACCCTCATTGAAAGAGCAACGGCTACAATCAACAGCATCCCCATCTCT			.
>Seq517_394_1458898_0.0003	Seq517	394	0.0003
CTCTGGGATTCTTTCCCGACCACCAGTTGGATCCATCTCTTACGATTATTTCTGGTTCCGGCGCAACAAACTTCTCTCTGCTGAAACAAGCCGGAGATGTCGAAGAGAATCCTGGACCGATGGCCAAGCCTTTGTCTCAAGAAGAATCCACCCTCATTGAAAGAGCAACGGCTACAATCAACAGCATCCCCATCTCT			.
>Seq518_394_1458898_0.0003	Seq518	394	0.0003
CTCTGGGATTCTTTCCCGACCACCAGTTGGATCCATCGTCTCTTCCAGCTCATATGATTTCTACGCTTTCCGGCGCAACAAACTTCTCTCTGCTGAAACAAGCCGGAGATGTCGAAGAGAATCCTGGACCGATGGCCAAGCCTTTGTCTCAAGAAGAATCCACCCTCATTGAAAGAGCAACGGCTACAATCAACAGCATCCCCATCTCT			.
>Seq519_393_1458898_0.0003	Seq519	393	0.0003
CTCTGGGATTCTTTCCCGACCACCAGTTGGATCCACAGAGGGGTAGGGTGATTGCGTCCGGCGCAACAAACTTCTCTCTGCTGAAACAAGCCGGAGATGTCGAAGAGAATCTTGGACCGATGGCCAAGCCTTTGTCTCAAGAAGAATCCACCCTCATTGAAAGAGCAACGGCTACAATCAACAGCATCCCCATCTCT			.
>Seq520_392_1458898_0.0003	Seq520	392	0.0003
CTCTGGGATTCTTTCCCGACCACCAGTTGGATCCACGGAATCCGAATCAGAATAGGTCCGGCGCAACAAACTTCTCTCTGCTGAAACAAGCCGGAGATGTCGAAGAGAATCCTGGACCGATGGCCAAGCCTTTGTCTCAAGAAGAATCCACCCTCATTGAAAGAGCAACGGCTACAATCAACAGCATCCCCATCTCA			.
>Seq521_390_1458898_0.0003	Seq521	390	0.0003
CTCTGGGATTCTTTCCCGACCACCAGTTGGATCCACGTTGTTTGCGGCTTACGAATTCCGGCGCAACAAACTTCTCTCTGCTGAAACAAGCCGGAGATGTCGAAGAGAATCCTGGACCGATGGCCAAGCCTTTGTCTCAAGAAGAATCCACCCTCATTGAAAGAGCAACGGCTACAATCAACAGCATCCCCATCTCT			.
>Seq522_389_1458898_0.0003	Seq522	389	0.0003
CTCTGGGATTCTTTCCCGACCACCAGTTGGATCCAGCTGGGCGACTATTGCGTTTATTTCCGGCGCAACAAACTTCTCTCTGCTGAAACAAGCCGGAGATGTCGAAGAGAATCCTGGACCGATGGCCAAGCCTTTGTCTCAAGAAGAATCCACCCTCATTGAAAGAGCAACGGCTACAATCAACAGCATCCCCATCTCT			.
>Seq523_389_1458898_0.0003	Seq523	389	0.0003
CTCTGGGATTCTTTCCCGACCACCAGTTGGATCCACCGATTAATGGGGTGATTACTTCCGGCGCAACAAACTTCTCTCTGCTGAAACAAGCCGGAGATGTCGAAGAGAATCCTGGACCGATGGCCAAGCCTTTGTCTCAAGAAGAATCCACCCTCATTGAAAGAGCAACGGCTACAATCAACAGCATCCCCATCTCT			.
>Seq524_388_1458898_0.0003	Seq524	388	0.0003
CTCTGGGATTCTTTCCCGACCACCAGTTGGATCCAAAGGTGACGTCGTGGCATGCGTCCGGCGCAACAAACTTCTCTCTGCTGAAACAAGCCGGAGATGTCGAAGAGAATCCTGGACCGATGGCCAAGCCTTTGTCTCAAGAAGAATCCACCCTCATTGAAAGAGCAACGGCTACAATCAACAGCATCCCCATCGCA			.
>Seq525_388_1458898_0.0003	Seq525	388	0.0003
CTCTGGGATTCTTTCCCGACCACCAGTTGGATCCACCTATTTATATGATTTCGGGTTCCGGCGCAACAAACTTCTCTCTGCTGAAACAAGCCGGAGATGTCGAAGAGAATCCTGGACCGATGGCCAAGCCTTTGTCTCAAGAAGAATCCACCCTCATTGAAAGAGCAACGGCTACAATCAACAGCATCCCCATCTCA			.
>Seq526_388_1458898_0.0003	Seq526	388	0.0003
CTCTGGGATTCTTTCCCGACCACCAGTTGGATCCAATGAGTTATCTTCTTTTGGGTTCCGGCGCAACAAACTTCTCTCTGCTGAAACAAGCCGGAGATGTCGAAGAGAATCCTGGACCGATGGCCAAGCCTTTGTCTCAAGAAGAATCCACCCTCATTGAAAGAGCAACGGCTACAATCAACAGCATCCCCATCTCA			.
>Seq527_387_1458898_0.0003	Seq527	387	0.0003
CTCTGGGATTCTTTCCCGACCACCAGTTGGATCCACTGGCTTTTGGTAGGTATACGTCCGGCGCAACAAACTTCTCTCTGCTGAAACAAGCCGGAGATGTCGAAGAGAATCCTGGACCGATGGCCAAGCCTTTGTCTCAAGAAGAATCCACCCTCATTGAAAGAGCAACGGCTACAATCAACAGCATCCCCATCTCA			.
>Seq528_387_1458898_0.0003	Seq528	387	0.0003
CTCTGGGATTCTTTCCCGACCACCAGTTGGATCCATCTCCGGGGCTTACGTTGGTTTCCGGCGCAACAAACTTCTCTCTGCTGAAACAAGCCGGAGATGTCGAAGAGAATCCTGGACCGATGGCCAAGCCTTTGTCTCAAGAAGAATCCACCCTCATTGAAAGAGCAACGGCTACAATCAACAGCATCCCCATCTCT			.
>Seq529_386_1458898_0.0003	Seq529	386	0.0003
CTCTGGGATTCTTTCCCGACCACCAGTTGGATCCAATTTGGCGGCGGTATACGATGTCCGGCGCAACAAACTTCTCTCTGCTGAAACAAGCCGGAGATGTCGAAGAGAATCCTGGACCGATGGCCAAGCCTTTGTCTCAAGAAGAATCCACCCTCATTGAAAGAGCAACGGCTACAATCAACAGCATCCCCATCTCA			.
>Seq530_386_1458898_0.0003	Seq530	386	0.0003
CTCTGGGATTCTTTCCCGACCACCAGTTGGATCCAGCTTCGATGGTTTGTTGGCTTTCCGGCGCAACAAACTTCTCTCTGCTGAAACAAGCCGGAGATGTCGAAGAGAATCCTGGACCGATGGCCAAGCCTTTGTCTCAAGAAGAATCCACCCTCATTGAAAGAGCAACGGCTACAATCAACAGCATCCCCATCTCA			.
>Seq531_383_1458898_0.0003	Seq531	383	0.0003
CTCTGGGATTCTTTCCCGACCACCAGTTGGATCCAAGGATTTAGGGGGGTACGATTCCGGCGCAACAAACTTCTCTCTGCTGAAACAAGCCGGAGATGTCGAAGAGAATCCTGGACCGATGGCCAAGCCTTTGTCTCAAGAAGAATCCACCCTCATTGAAAGAGCAACGGCTACAATCAACAGCATCCCCATCTCA			.
>Seq532_383_1458898_0.0003	Seq532	383	0.0003
CTCTGGGATTCTTTCCCGACCACCAGTTGGATCCATTGACGATTCCGTAGACTCCGTCCGGCGCAACAAACTTCTCTCTGCTGAAACAAGCCGGAGATGTCGAAGAGAATCCTGGACCGATGGCCAAGCCTTTGTCTCAAGAAGAATCCACCCTCATTGAAAGAGCAACGGCTACAATCAACAGCATCCCCATCTCT			.
>Seq533_383_1458898_0.0003	Seq533	383	0.0003
CTCTGGGATTCTTTCCCGACCACCAGTTGGATCCATTGGTGAAGGTTGGTCCGTTTTCCGGCGCAACAAACTTCTCTCTGCTGAAACAAGCCGGAGATGTCGAAGAGAATCCTGGACCGATGGCCAAGCCTTTGTCTCAAGAAGAATCCACCCTCATTGAAAGAGCAACGGCTACAATCAACAGCATCCCCATCGCA			.
>Seq534_383_1458898_0.0003	Seq534	383	0.0003
CTCTGGGATTCTTTCCCGACCACCAGTTGGATCCAGCGCATAGGAGGAGTACTCTGTCCGGCGCAACAAACTTCTCTCTGCTGAAACAAGCCGGAGATGTCGAAGAGAATCCTGGACCGATGGCCAAGCCTTTGTCTCAAGAAGAATCCACCCTCATTGAAAGAGCAACGGCTACAATCAACAGCATCCCCATCTCT			.
>Seq535_379_1458898_0.0003	Seq535	379	0.0003
CTCTGGGATTCTTTCCCGACCACCAGTTGGATCCAATGAGGAATTTGCTTGAGGCTTCCGGCGCAACAAACTTCTCTCTGCTGAAACAAGCCGGAGATGTCGAAGAGAATCCTGGACCGATGGCCAAGCCTTTGTCTCAAGAAGAATCCACCCTCATTGAAAGAGCAACGGCTACAATCAACAGCATCCCCATCTCT			.
>Seq536_379_1458898_0.0003	Seq536	379	0.0003
CTCTGGGATTCTTTCCCGACCACCAGTTGGATCCAATTGCGTCTATTAGGCCTTCGTCCGGCGCAACAAACTTCTCTCTGCTGAAACAAGCCGGAGATGTCGAAGAGAATCCTGGACCGATGGCCAAGCCTTTGTCTCAAGAAGAATCCACCCTCATTGAAAGAGCAACGGCTACAATCAACAGCATCCCCATCTCT			.
>Seq537_377_1458898_0.0003	Seq537	377	0.0003
CTCTGGGATTCTTTCCCGACCACCAGTTGGATCCAGTGTCTGATTCTCGGCATGATTCCGGCGCAACAAACTTCTCTCTGCTGAAACAAGCCGGAGATGTCGAAGAGAATCCTGGACCGATGGCCAAGCCTTTGTCTCAAGAAGAATCCACCCTCATTGAAAGAGCAACGGCTACAATCAACAGCATCCCCATCTCT			.
>Seq538_374_1458898_0.0003	Seq538	374	0.0003
CTCTGGGATTCTTTCCCGACCACCAGTTGGATCCAATGTGGATGTGTTCGTTTAATTCCGGCGCAACAAACTTCTCTCTGCTGAAACAAGCCGGAGATGTCGAAGAGAATCCTGGACCGATGGCCAAGCCTTTGTCTCAAGAAGAATCCACCCTCATTGAAAGAGCAACGGCTACAATCAACAGCATCCCCATCGCA			.
>Seq539_374_1458898_0.0003	Seq539	374	0.0003
CTCTGGGATTCTTTCCCGACCACCAGTTGGATCCATTTTTGGCTAGTAGTAATGGTTCCGGCGCAACAAACTTCTCTCTGCTGAAACAAGCCGGAGATGTCGAAGAGAATCCTGGACCGATGGCCAAGCCTTTGTCTCAAGAAGAATCCACCCTCATTGAAAGAGCAACGGCTACAATCAACAGCATCCCCATCTCT			.
>Seq540_374_1458898_0.0003	Seq540	374	0.0003
CTCTGGGATTCTTTCCCGACCACCAGTTGGATCCAAAGGATTCGTGGTCTTCGCAGTCCGGCGCAACAAACTTCTCTCTGCTGAAACAAGCCGGAGATGTCGAAGAGAATCCTGGACCGATGGCCAAGCCTTTGTCTCAAGAAGAATCCACCCTCATTGAAAGAGCAACGGCTACAATCAACAGCATCCCCATCTCT			.
>Seq541_373_1458898_0.0003	Seq541	373	0.0003
CTCTGGGATTCTTTCCCGACCACCAGTTGGATCCATTGGAGTCTAGGAATATGATTTCCGGCGCAACAAACTTCTCTCTGCTGAAACAAGCCGGAGATGTCGAAGAGAATCCTGGACCGATGGCCAAGCCTTTGTCTCAAGAAGAATCCACCCTCATTGAAAGAGCAACGGCTACAATCAACAGCATCCCCATCTCT			.
>Seq542_373_1458898_0.0003	Seq542	373	0.0003
CTCTGGGATTCTTTCCCGACCACCAGTTGGATCCAACTAAGGGTAGTCAGAAGTTGTCCGGCGCAACAAACTTCTCTCTGCTGAAACAAGCCGGAGATGTCGAAGAGAATCCTGGACCGATGGCCAAGCCTTTGTCTCAAGAAGAATCCACCCTCATTGAAAGAGCAACGGCTACAATCAACAGCATCCCCATCTCA			.
>Seq543_370_1458898_0.0003	Seq543	370	0.0003
CTCTGGGATTCTTTCCCGACCACCAGTTGGATCCAAAGAATTGTAGGAATTATATGTCCGGCGCAACAAACTTCTCTCTGCTGAAACAAGCCGGAGATGTCGAAGAGAATCCTGGACCGATGGCCAAGCCTTTGTCTCAAGAAGAATCCACCCTCATTGAAAGAGCAACGGCTACAATCAACAGCATCCCCATCTCT			.
>Seq544_369_1458898_0.0003	Seq544	369	0.0003
CTCTGGGATTCTTTCCCGACCACCAGTTGGATCCAGTTTATCTTCTGACTCAGCTTTCCGGCGCAACAAACTTCTCTCTGCTGAAACAAGCCGGAGATGTCGAAGAGAATCCTGGACCGATGGCCAAGCCTTTGTCTCAAGAAGAATCCACCCTCATTGAAAGAGCAACGGCTACAATCAACAGCATCCCCATCTCT			.
>Seq545_369_1458898_0.0003	Seq545	369	0.0003
CTCTGGGATTCTTTCCCGACCACCAGTTGGATCCACTTTCTAGGCTTTGGGTTGATTCCGGCGCAACAAACTTCTCTCTGCTGAAACAAGCCGGAGATGTCGAAGAGAATCCTGGACCGATGGCCAAGCCTTTGTCTCAAGAAGAATCCACCCTCATTGAAAGAGCAACGGCTACAATCAACAGCATCCCCATCTCA			.
>Seq546_367_1458898_0.0003	Seq546	367	0.0003
CTCTGGGATTCTTTCCCGACCACCAGTTGGATCCAAGGGCGGTTCAGCGGATTCCGTCCGGCGCAACAAACTTCTCTCTGCTGAAACAAGCCGGAGATGTCGAAGAGAATCCTGGACCGATGGCCAAGCCTTTGTCTCAAGAAGAATCCACCCTCATTGAAAGAGCAACGGCTACAATCAACAGCATCCCCATCTCT			.
>Seq547_366_1458898_0.0003	Seq547	366	0.0003
CTCTGGGATTCTTTCCCGACCACCAGTTGGATCCACCGAGGTATGGTACTTCTATTTCCGGCGCAACAAACTTCTCTCTGCTGAAACAAGCCGGAGATGTCGAAGAGAATCCTGGACCGATGGCCAAGCCTTTGTCTCAAGAAGAATCCACCCTCATTGAAAGAGCAACGGCTACAATCAACAGCATCCCCATCTCT			.
>Seq548_364_1458898_0.0002	Seq548	364	0.0002
CTCTGGGATTCTTTCCCGACCACCAGTTGGATCCAGCGGTTCGGTTGCATACTCTTTCCGGCGCAACAAACTTCTCTCTGCTGAAACAAGCCGGAGATGTCGAAGAGAATCCTGGACCGATGGCCAAGCCTTTGTCTCAAGAAGAATCCACCCTCATTGAAAGAGCAACGGCTACAATCAACAGCATCCCCATCTCT			.
>Seq549_363_1458898_0.0002	Seq549	363	0.0002
CTCTGGGATTCTTTCCCGACCACCAGTTGGATCCAATTCCTGCTGCTATGACGAAGTCCGGCGCAACAAACTTCTCTCTGCTGAAACAAGCCGGAGATGTCGAAGAGAATCCTGGACCGATGGCCAAGCCTTTGTCTCAAGAAGAATCCACCCTCATTGAAAGAGCAACGGCTACAATCAACAGCATCCCCATCTCA			.
>Seq550_363_1458898_0.0002	Seq550	363	0.0002
CTCTGGGATTCTTTCCCGACCACCAGTTGGATCCATATGGGACTAGTCTTTCGCTTTCCGGCGCAACAAACTTCTCTCTGCTGAAACAAGCCGGAGATGTCGAAGAGAATCCTGGACCGATGGCCAAGCCTTTGTCTCAAGAAGAATCCACCCTCATTGAAAGAGCAACGGCTACAATCAACAGCATCCCCATCTCT			.
>Seq551_362_1458898_0.0002	Seq551	362	0.0002
CTCTGGGATTCTTTCCCGACCACCAGTTGGATCCACGttttttttATGGTAAGATGTCCGGCGCAACAAACTTCTCTCTGCTGAAACAAGCCGGAGATGTCGAAGAGAATCCTGGACCGATGGCCAAGCCTTTGTCTCAAGAAGAATCCACCCTCATTGAAAGAGCAACGGCTACAATCAACAGCATCCCCATCTCT			.
>Seq552_362_1458898_0.0002	Seq552	362	0.0002
CTCTGGGATTCTTTCCCGACCACCAGTTGGATCCAACGGGGCTGATGTAGGAGAATTCCGGCGCAACAAACTTCTCTCTGCTGAAACAAGCCGGAGATGTCGAAGAGAATCCTGGACCGATGGCCAAGCCTTTGTCTCAAGAAGAATCCACCCTCATTGAAAGAGCAACGGCTACAATCAACAGCATCCCCATCTCA			.
>Seq553_362_1458898_0.0002	Seq553	362	0.0002
CTCTGGGATTCTTTCCCGACCACCAGTTGGATCCATTTTTGATTTCGGGGTCGAGGTCCGGCGCAACAAACTTCTCTCTGCTGAAACAAGCCGGAGATGTCGAAGAGAATCCTGGACCGATGGCCAAGCCTTTGTCTCAAGAAGAATCCACCCTCATTGAAAGAGCAACGGCTACAATCAACAGCATCCCCATCTCT			.
>Seq554_361_1458898_0.0002	Seq554	361	0.0002
CTCTGGGATTCTTTCCCGACCACCAGTTGGATCCATGGGTTGTGAGGAAGGTTAATTCCGGCGCAACAAACTTCTCTCTGCTGAAACAAGCCGGAGATGTCGAAGAGAATCCTGGACCGATGGCCAAGCCTTTGTCTCAAGAAGAATCCACCCTCATTGAAAGAGCAACGGCTACAATCAACAGCATCCCCATCTCT			.
>Seq555_360_1458898_0.0002	Seq555	360	0.0002
CTCTGGGATTCTTTCCCGACCACCAGTTGGATCCATCTGTGATTAATGCGGCGACTTCCGGCGCAACAAACTTCTCTCTGCTGAAACAAGCCGGAGATGTCGAAGAGAATCCTGGACCGATGGCCAAGCCTTTGTCTCAAGAAGAATCCACCCTCATTGAAAGAGCAACGGCTACAATCAACAGCATCCCCATCGCA			.
>Seq556_360_1458898_0.0002	Seq556	360	0.0002
CTCTGGGATTCTTTCCCGACCACCAGTTGGATCCAACTGAGATTCGGGAGATGGGGTCCGGCGCAACAAACTTCTCTCTGCTGAAACAAGCCGGAGATGTCGAAGAGAATCCTGGACCGATGGCCAAGCCTTTGTCTCAAGAAGAATCCACCCTCATTGAAAGAGCAACGGCTACAATCAACAGCATCCCCATCTCT			.
>Seq557_359_1458898_0.0002	Seq557	359	0.0002
CTCTGGGATTCTTTCCCGACCACCAGTTGGATCCATTTACGCTTCATAAGTTTACTTCCGGCGCAACAAACTTCTCTCTGCTGAAACAAGCCGGAGATGTCGAAGAGAATCCTGGACCGATGGCCAAGCCTTTGTCTCAAGAAGAATCCACCCTCATTGAAAGAGCAACGGCTACAATCAACAGCATCCCCATCTCA			.
>Seq558_358_1458898_0.0002	Seq558	358	0.0002
CTCTGGGATTCTTTCCCGACCACCAGTTGGATCCATCTTAGTGGATGCATCATTATTCCGGCGCAACAAACTTCTCTCTGCTGAAACAAGCCGGAGATGTCGAAGAGAATCCTGGACCGATGGCCAAGCCTTTGTCTCAAGAAGAATCCACCCTCATTGAAAGAGCAACGGCTACAATCAACAGCATCCCCATCTCT			.
>Seq559_358_1458898_0.0002	Seq559	358	0.0002
CTCTGGGATTCTTTCCCGACCACCAGTTGGATCCATCGGTGTTTTGTTGGTTTTCTTCCGGCGCAACAAACTTCTCTCTGCTGAAACAAGCCGGAGATGTCGAAGAGAATCCTGGACCGATGGCCAAGCCTTTGTCTCAAGAAGAATCCACCCTCATTGAAAGAGCAACGGCTACAATCAACAGCATCCCCATCTCT			.
>Seq560_357_1458898_0.0002	Seq560	357	0.0002
CTCTGGGATTCTTTCCCGACCACCAGTTGGATCCAAATAATTTGAATAATCTGGGTTCCGGCGCAACAAACTTCTCTCTGCTGAAACAAGCCGGAGATGTCGAAGAGAATCCTGGACCGATGGCCAAGCCTTTGTCTCAAGAAGAATCCACCCTCATTGAAAGAGCAACGGCTACAATCAACAGCATCCCCATCTCT			.
>Seq561_356_1458898_0.0002	Seq561	356	0.0002
CTCTGGGATTCTTTCCCGACCACCAGTTGGATCCACATCGTGATCTTAGGGCTCTGTCCGGCGCAACAAACTTCTCTCTGCTGAAACAAGCCGGAGATGTCGAAGAGAATCCTGGACCGATGGCCAAGCCTTTGTCTCAAGAAGAATCCACCCTCATTGAAAGAGCAACGGCTACAATCAACAGCATCCCCATCGCA			.
>Seq562_355_1458898_0.0002	Seq562	355	0.0002
CTCTGGGATTCTTTCCCGACCACCAGTTGGATCCAACGCTGCTTGCTGGTGGTCCGTCCGGCGCAACAAACTTCTCTCTGCTGAAACAAGCCGGAGATGTCGAAGAGAATCCTGGACCGATGGCCAAGCCTTTGTCTCAAGAAGAATCCACCCTCATTGAAAGAGCAACGGCTACAATCAACAGCATCCCCATCTCT			.
>Seq563_355_1458898_0.0002	Seq563	355	0.0002
CTCTGGGATTCTTTCCCGACCACCAGTTGGATCCACCGAATGTGGCGTTGAGTATGTCCGGCGCAACAAACTTCTCTCTGCTGAAACAAGCCGGAGATGTCGAAGAGAATCCTGGACCGATGGCCAAGCCTTTGTCTCAAGAAGAATCCACCCTCATTGAAAGAGCAACGGCTACAATCAACAGCATCCCCATCTCT			.
>Seq564_352_1458898_0.0002	Seq564	352	0.0002
CTCTGGGATTCTTTCCCGACCACCAGTTGGATCCATGGGATGTGCTGGCTATTTATTCCGGCGCAACAAACTTCTCTCTGCTGAAACAAGCCGGAGATGTCGAAGAGAATCCTGGACCGATGGCCAAGCCTTTGTCTCAAGAAGAATCCACCCTCATTGAAAGAGCAACGGCTACAATCAACAGCATCCCCATCTCT			.
>Seq565_352_1458898_0.0002	Seq565	352	0.0002
CTCTGGGATTCTTTCCCGACCACCAGTTGGATCCACAGATTATTACTAGGTCGACGTGTTCCGGCGCAACAAACTTCTCTCTGCTGAAACAAGCCGGAGATGTCGAAGAGAATCCTGGACCGATGGCCAAGCCTTTGTCTCAAGAAGAATCCACCCTCATTGAAAGAGCAACGGCTACAATCAACAGCATCCCCATCTCA			.
>Seq566_350_1458898_0.0002	Seq566	350	0.0002
CTCTGGGATTCTTTCCCGACCACCAGTTGGATCCATGTATGCGTTATACGTCGGCTTCCGGCGCAACAAACTTCTCTCTGCTGAAACAAGCCGGAGATGTCGAAGAGAATCCTGGACCGATGGCCAAGCCTTTGTCTCAAGAAGAATCCACCCTCATTGAAAGAGCAACGGCTACAATCAACAGCATCCCCATCTCT			.
>Seq567_349_1458898_0.0002	Seq567	349	0.0002
CTCTGGGATTCTTTCCCGACCACCAGTTGGATCCATCGAGGTATCGTAAGGTTCAGTCCGGCGCAACAAACTTCTCTCTGCTGAAACAAGCCGGAGATGTCGAAGAGAATCCTGGACCGATGGCCAAGCCTTTGTCTCAAGAAGAATCCACCCTCATTGAAAGAGCAACGGCTACAATCAACAGCATCCCCATCTCT			.
>Seq568_349_1458898_0.0002	Seq568	349	0.0002
CTCTGGGATTCTTTCCCGACCACCAGTTGGATCCAAATAGTTTGTGTAAGTCTCAGTCCGGCGCAACAAACTTCTCTCTGCTGAAACAAGCCGGAGATGTCGAAGAGAATCCTGGACCGATGGCCAAGCCTTTGTCTCAAGAAGAATCCACCCTCATTGAAAGAGCAACGGCTACAATCAACAGCATCCCCATCGCA			.
>Seq569_347_1458898_0.0002	Seq569	347	0.0002
CTCTGGGATTCTTTCCCGACCACCAGTTGGATCCATGGCATGTTCCGACTTCGCGGTCCGGCGCAACAAACTTCTCTCTGCTGAAACAAGCCGGAGATGTCGAAGAGAATCCTGGACCGATGGCCAAGCCTTTGTCTCAAGAAGAATCCACCCTCATTGAAAGAGCAACGGCTACAATCAACAGCATCCCCATCTCT			.
>Seq570_347_1458898_0.0002	Seq570	347	0.0002
CTCTGGGATTCTTTCCCGACCACCAGTTGGATCCATCTCGGGATTCTTGGCGTCGGTCCGGCGCAACAAACTTCTCTCTGCTGAAACAAGCCGGAGATGTCGAAGAGAATCCTGGACCGATGGCCAAGCCTTTGTCTCAAGAAGAATCCACCCTCATTGAAAGAGCAACGGCTACAATCAACAGCATCCCCATCTCA			.
>Seq571_347_1458898_0.0002	Seq571	347	0.0002
CTCTGGGATTCTTTCCCGACCACCAGTTGGATCCATGGTATGTGTGGGATGTGGCGTCCGGCGCAACAAACTTCTCTCTGCTGAAACAAGCCGGAGATGTCGAAGAGAATCCTGGACCGATGGCCAAGCCTTTGTCTCAAGAAGAATCCACCCTCATTGAAAGAGCAACGGCTACAATCAACAGCATCCCCATCTCT			.
>Seq572_346_1458898_0.0002	Seq572	346	0.0002
CTCTGGGATTCTTTCCCGACCACCAGTTGGATCCATTTATTATGAGGGTTCCGCGTTCCGGCGCAACAAACTTCTCTCTGCTGAAACAAGCCGGAGATGTCGAAGAGAATCCTGGACCGATGGCCAAGCCTTTGTCTCAAGAAGAATCCACCCTCATTGAAAGAGCAACGGCTACAATCAACAGCATCCCCATCTCT			.
>Seq573_345_1458898_0.0002	Seq573	345	0.0002
CTCTGGGATTCTTTCCCGACCACCAGTTGGATCCAAATGCTTTGCCTAGGTCGCTGTCCGGCGCAACAAACTTCTCTCTGCTGAAACAAGCCGGAGATGTCGAAGAGAATCCTGGACCGATGGCCAAGCCTTTGTCTCAAGAAGAATCCACCCTCATTGAAAGAGCAACGGCTACAATCAACAGCATCCCCATCTCA			.
>Seq574_345_1458898_0.0002	Seq574	345	0.0002
CTCTGGGATTCTTTCCCGACCACCAGTTGGATCCACAGTCTAAGCGGAGTACTACTTCCGGCGCAACAAACTTCTCTCTGCTGAAACAAGCCGGAGATGTCGAAGAGAATCCTGGACCGATGGCCAAGCCTTTGTCTCAAGAAGAATCCACCCTCATTGAAAGAGCAACGGCTACAATCAACAGCATCCCCATCTCT			.
>Seq575_344_1458898_0.0002	Seq575	344	0.0002
CTCTGGGATTCTTTCCCGACCACCAGTTGGATCCACCGCAGACGAGTAATGGTCTGTCCGGCGCAACAAACTTCTCTCTGCTGAAACAAGCCGGAGATGTCGAAGAGAATCCTGGACCGATGGCCAAGCCTTTGTCTCAAGAAGAATCCACCCTCATTGAAAGAGCAACGGCTACAATCAACAGCATCCCCATCTCT			.
>Seq576_344_1458898_0.0002	Seq576	344	0.0002
CTCTGGGATTCTTTCCCGACCACCAGTTGGATCCAGAGAGTTGGCTTGTGAGTGAGTCCGGCGCAACAAACTTCTCTCTGCTGAAACAAGCCGGAGATGTCGAAGAGAATCCTGGACCGATGGCCAAGCCTTTGTCTCAAGAAGAATCCACCCTCATTGAAAGAGCAACGGCTACAATCAACAGCATCCCCATCTCT			.
>Seq577_344_1458898_0.0002	Seq577	344	0.0002
CTCTGGGATTCTTTCCCGACCACCAGTTGGATCCACTGAATTTTAGGGCGAATCCTTCCGGCGCAACAAACTTCTCTCTGCTGAAACAAGCCGGAGATGTCGAAGAGAATCCTGGACCGATGGCCAAGCCTTTGTCTCAAGAAGAATCCACCCTCATTGAAAGAGCAACGGCTACAATCAACAGCATCCCCATCTCT			.
>Seq578_343_1458898_0.0002	Seq578	343	0.0002
CTCTGGGATTCTTTCCCGACCACCAGTTGGATCCAGATTTTTTTGCGTTGTGTATGTCCGGCGCAACAAACTTCTCTCTGCTGAAACAAGCCGGAGATGTCGAAGAGAATCCTGGACCGATGGCCAAGCCTTTGTCTCAAGAAGAATCCACCCTCATTGAAAGAGCAACGGCTACAATCAACAGCATCCCCATCTCT			.
>Seq579_342_1458898_0.0002	Seq579	342	0.0002
CTCTGGGATTCTTTCCCGACCACCAGTTGGATCCAACGGTGCCGAATAAGTTGTTGTCCGGCGCAACAAACTTCTCTCTGCTGAAACAAGCCGGAGATGTCGAAGAGAATCCTGGACCGATGGCCAAGCCTTTGTCTCAAGAAGAATCCACCCTCATTGAAAGAGCAACGGCTACAATCAACAGCATCCCCATCTCA			.
>Seq580_342_1458898_0.0002	Seq580	342	0.0002
CTCTGGGATTCTTTCCCGACCACCAGTTGGATCCAAATTGGTTGGGTAGGTCGCAGTCCGGCGCAACAAACTTCTCTCTGCTGAAACAAGCCGGAGATGTCGAAGAGAATCCTGGACCGATGGCCAAGCCTTTGTCTCAAGAAGAATCCACCCTCATTGAAAGAGCAACGGCTACAATCAACAGCATCCCCATCTCT			.
>Seq581_342_1458898_0.0002	Seq581	342	0.0002
CTCTGGGATTCTTTCCCGACCACCAGTTGGATCCAACGGATATGGCTCATACTCTGTCCGGCGCAACAAACTTCTCTCTGCTGAAACAAGCCGGAGATGTCGAAGAGAATCCTGGACCGATGGCCAAGCCTTTGTCTCAAGAAGAATCCACCCTCATTGAAAGAGCAACGGCTACAATCAACAGCATCCCCATCTCA			.
>Seq582_342_1458898_0.0002	Seq582	342	0.0002
CTCTGGGATTCTTTCCCGACCACCAGTTGGATCCAATGAATTTGCAGTGTGTGTTGTCCGGCGCAACAAACTTCTCTCTGCTGAAACAAGCCGGAGATGTCGAAGAGAATCCTGGACCGATGGCCAAGCCTTTGTCTCAAGAAGAATCCACCCTCATTGAAAGAGCAACGGCTACAATCAACAGCATCCCCATCTCT			.
>Seq583_341_1458898_0.0002	Seq583	341	0.0002
CTCTGGGATTCTTTCCCGACCACCAGTTGGATCCATATCGGTTTAAGAAGACTAGGTCCGGCGCAACAAACTTCTCTCTGCTGAAACAAGCCGGAGATGTCGAAGAGAATCCTGGACCGATGGCCAAGCCTTTGTCTCAAGAAGAATCCACCCTCATTGAAAGAGCAACGGCTACAATCAACAGCATCCCCATCTCA			.
>Seq584_341_1458898_0.0002	Seq584	341	0.0002
CTCTGGGATTCTTTCCCGACCACCAGTTGGATCCAACGTCTTATCCTGGTTCGAGGTCCGGCGCAACAAACTTCTCTCTGCTGAAACAAGCCGGAGATGTCGAAGAGAATCCTGGACCGATGGCCAAGCCTTTGTCTCAAGAAGAATCCACCCTCATTGAAAGAGCAACGGCTACAATCAACAGCATCCCCATCTCA			.
>Seq585_340_1458898_0.0002	Seq585	340	0.0002
CTCTGGGATTCTTTCCCGACCACCAGTTGGATCCAGGATCCGGCGCAACAAACTTCTCTCTGCTGAAACAAGCCGGAGATGTCGAAGAGAATCCTGGACCGATGGCCAAGCCTTTGTCTCAAGAAGAATCCACCCTCATTGAAAGAGCAACGGCTACAATCAACAGCATCCCCATCGCA			.
>Seq586_340_1458898_0.0002	Seq586	340	0.0002
CTCTGGGATTCTTTCCCGACCACCAGTTGGATCCAACTAGTACGTGTTATTGGCGGTCCGGCGCAACAAACTTCTCTCTGCTGAAACAAGCCGGAGATGTCGAAGAGAATCCTGGACCGATGGCCAAGCCTTTGTCTCAAGAAGAATCCACCCTCATTGAAAGAGCAACGGCTACAATCAACAGCATCCCCATCTCT			.
>Seq587_339_1458898_0.0002	Seq587	339	0.0002
CTCTGGGATTCTTTCCCGACCACCAGTTGGATCCATCGCATGTTCGTCATTCTAGTTCCGGCGCAACAAACTTCTCTCTGCTGAAACAAGCCGGAGATGTCGAAGAGAATCCTGGACCGATGGCCAAGCCTTTGTCTCAAGAAGAATCCACCCTCATTGAAAGAGCAACGGCTACAATCAACAGCATCCCCATCTCA			.
>Seq588_337_1458898_0.0002	Seq588	337	0.0002
CTCTGGGATTCTTTCCCGACCACCAGTTGGATCCAAATTATTTTACGAAGAGGATGTCCGGCGCAACAAACTTCTCTCTGCTGAAACAAGCCGGAGATGTCGAAGAGAATCCTGGACCGATGGCCAAGCCTTTGTCTCAAGAAGAATCCACCCTCATTGAAAGAGCAACGGCTACAATCAACAGCATCCCCATCTCT			.
>Seq589_337_1458898_0.0002	Seq589	337	0.0002
CTCTGGGATTCTTTCCCGACCACCAGTTGGATCCAATGCGGATGATGGTGGCGCTGTCCGGCGCAACAAACTTCTCTCTGCTGAAACAAGCCGGAGATGTCGAAGAGAATCCTGGACCGATGGCCAAGCCTTTGTCTCAAGAAGAATCCACCCTCATTGAAAGAGCAACGGCTACAATCAACAGCATCCCCATCTCT			.
>Seq590_337_1458898_0.0002	Seq590	337	0.0002
CTCTGGGATTCTTTCCCGACCACCAGTTGGATCCACCTTTGTCTAGGCTGTTGACGTCCGGCGCAACAAACTTCTCTCTGCTGAAACAAGCCGGAGATGTCGAAGAGAATCCTGGACCGATGGCCAAGCCTTTGTCTCAAGAAGAATCCACCCTCATTGAAAGAGCAACGGCTACAATCAACAGCATCCCCATCTCT			.
>Seq591_337_1458898_0.0002	Seq591	337	0.0002
CTCTGGGATTCTTTCCCGACCACCAGTTGGATCCATGGTTTGTTTCGTTTTAGTCTTCCGGCGCAACAAACTTCTCTCTGCTGAAACAAGCCGGAGATGTCGAAGAGAATCCTGGACCGATGGCCAAGCCTTTGTCTCAAGAAGAATCCACCCTCATTGAAAGAGCAACGGCTACAATCAACAGCATCCCCATCTCT			.
>Seq592_337_1458898_0.0002	Seq592	337	0.0002
CTCTGGGATTCTTTCCCGACCACCAGTTGGATCCATCGCGGACGATTGCGACGGCGTCCGGCGCAACAAACTTCTCTCTGCTGAAACAAGCCGGAGATGTCGAAGAGAATCCTGGACCGATGGCCAAGCCTTTGTCTCAAGAAGAATCCACCCTCATTGAAAGAGCAACGGCTACAATCAACAGCATCCCCATCTCA			.
>Seq593_337_1458898_0.0002	Seq593	337	0.0002
CTCTGGGATTCTTTCCCGACCACCAGTTGGATCCATCGGGGCTTATGAGTGAGGTTTCCGGCGCAACAAACTTCTCTCTGCTGAAACAAGCCGGAGATGTCGAAGAGAATCCTGGACCGATGGCCAAGCCTTTGTCTCAAGAAGAATCCACCCTCATTGAAAGAGCAACGGCTACAATCAACAGCATCCCCATCTCT			.
>Seq594_336_1458898_0.0002	Seq594	336	0.0002
CTCTGGGATTCTTTCCCGACCACCAGTTGGATCCACGGGCTAATAAGTTGATTACGTCCGGCGCAACAAACTTCTCTCTGCTGAAACAAGCCGGAGATGTCGAAGAGAATCCTGGACCGATGGCCAAGCCTTTGTCTCAAGAAGAATCCACCCTCATTGAAAGAGCAACGGCTACAATCAACAGCATCCCCATCTCA			.
>Seq595_335_1458898_0.0002	Seq595	335	0.0002
CTCTGGGATTCTTTCCCGACCACCAGTTGGATCCAGTGTCTACGAGTAATATGCCTTCCGGCGCAACAAACTTCTCTCTGCTGAAACAAGCCGGAGATGTCGAAGAGAATCCTGGACCGATGGCCAAGCCTTTGTCTGAAGAAGAATCCACCCTCATTGAAAGAGCAACGGCTACAATCAACAGCATCCCCATCTCT			.
>Seq596_335_1458898_0.0002	Seq596	335	0.0002
CTCTGGGATTCTTTCCCGACCACCAGTTGGATCCAAATGATCCGAGGTATTATGTGTCCGGCGCAACAAACTTCTCTCTGCTGAAACAAGCCGGAGATGTCGAAGAGAATCCTGGACCGATGGCCAAGCCTTTGTCTCAAGAAGAATCCACCCTCATTGAAAGAGCAACGGCTACAATCAACAGCATCCCCATCTCA			.
>Seq597_335_1458898_0.0002	Seq597	335	0.0002
CTCTGGGATTCTTTCCCGACCACCAGTTGGATCCAATTGTTACTATGTGGTAGGATTCCGGCGCAACAAACTTCTCTCTGCTGAAACAAGCCGGAGATGTCGAAGAGAATCCTGGACCGATGGCCAAGCCTTTGTCTCAAGAAGAATCCACCCTCATTGAAAGAGCAACGGCTACAATCAACAGCATCCCCATCTCT			.
>Seq598_335_1458898_0.0002	Seq598	335	0.0002
CTCTGGGATTCTTTCCCGACCACCAGTTGGATCCACATTGTATCGTTAGCCTAATCTTTCCGGCGCAACAAACTTCTCTCTGCTGAAACAAGCCGGAGATGTCGAAGAGAATCCTGGACCGATGGCCAAGCCTTTGTCTCAAGAAGAATCCACCCTCATTGAAAGAGCAACGGCTACAATCAACAGCATCCCCATCTCT			.
>Seq599_333_1458898_0.0002	Seq599	333	0.0002
CTCTGGGATTCTTTCCCGACCACCAGTTGGATCCAACGGGTAAGAGGATTCATCGTTCCGGCGCAACAAACTTCTCTCTGCTGAAACAAGCCGGAGATGTCGAAGAGAATCCTGGACCGATGGCCAAGCCTTTGTCTCAAGAAGAATCCACCCTCATTGAAAGAGCAACGGCTACAATCAACAGCATCCCCATCTCT			.
>Seq600_333_1458898_0.0002	Seq600	333	0.0002
CTCTGGGATTCTTTCCCGACCACCAGTTGGATCCAAAGGGTCGTGTTGCTATTTGTTCCGGCGCAACAAACTTCTCTCTGCTGAAACAAGCCGGAGATGTCGAAGAGAATCCTGGACCGATGGCCAAGCCTTTGTCTCAAGAAGAATCCACCCTCATTGAAAGAGCAACGGCTACAATCAACAGCATCCCCATCTCT			.
>Seq601_333_1458898_0.0002	Seq601	333	0.0002
CTCTGGGATTCTTTCCCGACCACCAGTTGGATCCATCTGAGGTGGTGGATAATGTTTCCGGCGCAACAAACTTCTCTCTGCTGAAACAAGCCGGAGATGTCGAAGAGAATCCTGGACCGATGGCCAAGCCTTTGTCTCAAGAAGAATCCACCCTCATTGAAAGAGCAACGGCTACAATCAACAGCATCCCCATCGCA			.
>Seq602_333_1458898_0.0002	Seq602	333	0.0002
CTCTGGGATTCTTTCCCGACCACCAGTTGGATCCAACGAAGGAGAGGAAGAATCTTTCCGGCGCAACAAACTTCTCTCTGCTGAAACAAGCCGGAGATGTCGAAGAGAATCCTGGACCGATGGCCAAGCCTTTGTCTCAAGAAGAATCCACCCTCATTGAAAGAGCAACGGCTACAATCAACAGCATCCCCATCTCA			.
>Seq603_332_1458898_0.0002	Seq603	332	0.0002
CTCTGGGATTCTTTCCCGACCACCAGTTGGATCCACATTTTCGGGGTGTTGATGGGTCCGGCGCAACAAACTTCTCTCTGCTGAAACAAGCCGGAGATGTCGAAGAGAATCCTGGACCGATGGCCAAGCCTTTGTCTCAAGAAGAATCCACCCTCATTGAAAGAGCAACGGCTACAATCAACAGCATCCCCATCTCT			.
>Seq604_331_1458898_0.0002	Seq604	331	0.0002
CTCTGGGATTCTTTCCCGACCACCAGTTGGATCCATTGCATGGGTATACTGAGCCGTCCGGCGCAACAAACTTCTCTCTGCTGAAACAAGCCGGAGATGTCGAAGAGAATCCTGGACCGATGGCCAAGCCTTTGTCTCAAGAAGAATCCACCCTCATTGAAAGAGCAACGGCTACAATCAACAGCATCCCCATCTCT			.
>Seq605_331_1458898_0.0002	Seq605	331	0.0002
CTCTGGGATTCTTTCCCGACCACCAGTTGGATCCACCTCTTCTGCGGATTGTTCTGTCCGGCGCAACAAACTTCTCTCTGCTGAAACAAGCCGGAGATGTCGAAGAGAATCCTGGACCGATGGCCAAGCCTTTGTCTCAAGAAGAATCCACCCTCATTGAAAGAGCAACGGCTACAATCAACAGCATCCCCATCTCT			.
>Seq606_331_1458898_0.0002	Seq606	331	0.0002
CTCTGGGATTCTTTCCCGACCACCAGTTGGATCCATAGGCTCGTCCTTTGAGTCGGTCCGGCGCAACAAACTTCTCTCTGCTGAAACAAGCCGGAGATGTCGAAGAGAATCCTGGACCGATGGCCAAGCCTTTGTCTCAAGAAGAATCCACCCTCATTGAAAGAGCAACGGCTACAATCAACAGCATCCCCATCTCT			.
>Seq607_330_1458898_0.0002	Seq607	330	0.0002
CTCTGGGATTCTTTCCCGACCACCAGTTGGATCCATCTGGGCTGCGTATTATGACGTCCGGCGCAACAAACTTCTCTCTGCTGAAACAAGCCGGAGATGTCGAAGAGAATCCTGGACCGATGGCCAAGCCTTTGTCTCAAGAAGAATCCACCCTCATTGAAAGAGCAACGGCTACAATCAACAGCATCCCCATCTCT			.
>Seq608_329_1458898_0.0002	Seq608	329	0.0002
CTCTGGGATTCTTTCCCGACCACCAGTTGGATCCACAGTTGCGTCCGAATTTGAGGTCCGGCGCAACAAACTTCTCTCTGCTGAAACAAGCCGGAGATGTCGAAGAGAATCCTGGACCGATGGCCAAGCCTTTGTCTCAAGAAGAATCCACCCTCATTGAAAGAGCAACGGCTACAATCAACAGCATCCCCATCTCT			.
>Seq609_329_1458898_0.0002	Seq609	329	0.0002
CTCTGGGATTCTTTCCCGACCACCAGTTGGATCCACATAGTTTTTCTTTGCCTCAGTCCGGCGCAACAAACTTCTCTCTGCTGAAACAAGCCGGAGATGTCGAAGAGAATCCTGGACCGATGGCCAAGCCTTTGTCTCAAGAAGAATCCACCCTCATTGAAAGAGCAACGGCTACAATCAACAGCATCCCCATCTCT			.
>Seq610_329_1458898_0.0002	Seq610	329	0.0002
CTCTGGGATTCTTTCCCGACCACCAGTTGGATCCATTTGATACTCATACTTTGTGTTCCGGCGCAACAAACTTCTCTCTGCTGAAACAAGCCGGAGATGTCGAAGAGAATCCTGGACCGATGGCCAAGCCTTTGTCTCAAGAAGAATCCACCCTCATTGAAAGAGCAACGGCTACAATCAACAGCATCCCCATCTCT			.
>Seq611_328_1458898_0.0002	Seq611	328	0.0002
CTCTGGGATTCTTTCCCGACCACCAGTTGGATCCAGTGAGTCATATTCCGTTGAATTCCGGCGCAACAAACTTCTCTCTGCTGAAACAAGCCGGAGATGTCGAAGAGAATCCTGGACCGATGGCCAAGCCTTTGTCTCAAGAAGAATCCACCCTCATTGAAAGAGCAACGGCTACAATCAACAGCATCCCCATCTCA			.
>Seq612_328_1458898_0.0002	Seq612	328	0.0002
CTCTGGGATTCTTTCCCGACCACCAGTTGGATCCATTGATGGTGATGTATCAGAAGTCCGGCGCAACAAACTTCTCTCTGCTGAAACAAGCCGGAGATGTCGAAGAGAATCCTGGACCGATGGCCAAGCCTTTGTCTCAAGAAGAATCCACCCTCATTGAAAGAGCAACGGCTACAATCAACAGCATCCCCATCTCT			.
>Seq613_328_1458898_0.0002	Seq613	328	0.0002
CTCTGGGATTCTTTCCCGACCACCAGTTGGATCCAATGTTTATGCAGCGGCATAAGTCCGGCGCAACAAACTTCTCTCTGCTGAAACAAGCCGGAGATGTCGAAGAGAATCCTGGACCGATGGCCAAGCCTTTGTCTCAAGAAGAATCCACCCTCATTGAAAGAGCAACGGCTACAATCAACAGCATCCCCATCTCT			.
>Seq614_326_1458898_0.0002	Seq614	326	0.0002
CTCTGGGATTCTTTCCCGACCACCAGTTGGATCCATCGTCTCTTCCAAAGGAGTTGAATTGTACTAAGTCCGGCGCAACAAACTTCTCTCTGCTGAAACAAGCCGGAGATGTCGAAGAGAATCCTGGACCGATGGCCAAGCCTTTGTCTCAAGAAGAATCCACCCTCATTGAAAGAGCAACGGCTACAATCAACAGCATCCCCATCTCA			.
>Seq615_324_1458898_0.0002	Seq615	324	0.0002
CTCTGGGATTCTTTCCCGACCACCAGTTGGATCCAGATATGCAGCTTAGGAAGCATTCCGGCGCAACAAACTTCTCTCTGCTGAAACAAGCCGGAGATGTCGAAGAGAATCCTGGACCGATGGCCAAGCCTTTGTCTCAAGAAGAATCCACCCTCATTGAAAGAGCAACGGCTACAATCAACAGCATCCCCATCTCT			.
>Seq616_323_1458898_0.0002	Seq616	323	0.0002
CTCTGGGATTCTTTCCCGACCACCAGTTGGATCCAACTTCTTGGGGGTTGGGGCCGTCCGGCGCAACAAACTTCTCTCTGCTGAAACAAGCCGGAGATGTCGAAGAGAATCCTGGACCGATGGCCAAGCCTTTGTCTCAAGAAGAATCCACCCTCATTGAAAGAGCAACGGCTACAATCAACAGCATCCCCATCTCT			.
>Seq617_323_1458898_0.0002	Seq617	323	0.0002
CTCTGGGATTCTTTCCCGACCACCAGTTGGATCCACGTTGGGTTCGTAGTTTTGCTTCCGGCGCAACAAACTTCTCTCTGCTGAAACAAGCCGGAGATGTCGAAGAGAATCCTGGACCGATGGCCAAGCCTTTGTCTCAAGAAGAATCCACCCTCATTGAAAGAGCAACGGCTACAATCAACAGCATCCCCATCTCT			.
>Seq618_323_1458898_0.0002	Seq618	323	0.0002
CTCTGGGATTCTTTCCCGACCACCAGTTGGATCCATATATGCTTTTGCAGTATAATTCCGGCGCAACAAACTTCTCTCTGCTGAAACAAGCCGGAGATGTCGAAGAGAATCCTGGACCGATGGCCAAGCCTTTGTCTCAAGAAGAATCCACCCTCATTGAAAGAGCAACGGCTACAATCAACAGCATCCCCATCTCT			.
>Seq619_322_1458898_0.0002	Seq619	322	0.0002
CTCTGGGATTCTTTCCCGACCACCAGTTGGATCCAATGATTAAGGTGTTGGTGAAGTCCGGCGCAACAAACTTCTCTCTGCTGAAACAAGCCGGAGATGTCGAAGAGAATCCTGGACCGATGGCCAAGCCTTTGTCTCAAGAAGAATCCACCCTCATTGAAAGAGCAACGGCTACAATCAACAGCATCCCCATCTCT			.
>Seq620_322_1458898_0.0002	Seq620	322	0.0002
CTCTGGGATTCTTTCCCGACCACCAGTTGGATCCACTGCCTTGTCTTTTGACGGTTTCCGGCGCAACAAACTTCTCTCTGCTGAAACAAGCCGGAGATGTCGAAGAGAATCCTGGACCGATGGCCAAGCCTTTGTCTCAAGAAGAATCCACCCTCATTGAAAGAGCAACGGCTACAATCAACAGCATCCCCATCTCT			.
>Seq621_321_1458898_0.0002	Seq621	321	0.0002
CTCTGGGATTCTTTCCCGACCACCAGTTGGATCCAACGGTTCATTTGGTTTATCTTTCCGGCGCAACAAACTTCTCTCTGCTGAAACAAGCCGGAGATGTCGAAGAGAATCCTGGACCGATGGCCAAGCCTTTGTCTCAAGAAGAATCCACCCTCATTGAAAGAGCAACGGCTACAATCAACAGCATCCCCATCTCT			.
>Seq622_321_1458898_0.0002	Seq622	321	0.0002
CTCTGGGATTCTTTCCCGACCACCAGTTGGATCCAACGTTGCAGCGTCTGCTGTGTTCCGGCGCAACAAACTTCTCTCTGCTGAAACAAGCCGGAGATGTCGAAGAGAATCCTGGACCGATGGCCAAGCCTTTGTCTCAAGAAGAATCCACCCTCATTGAAAGAGCAACGGCTACAATCAACAGCATCCCCATCTCT			.
>Seq623_320_1458898_0.0002	Seq623	320	0.0002
CTCTGGGATTCTTTCCCGACCACCAGTTGGATCCATGTTATTGGCATACGTGGTGGTCCGGCGCAACAAACTTCTCTCTGCTGAAACAAGCCGGAGATGTCGAAGAGAATCCTGGACCGATGGCCAAGCCTTTGTCTCAAGAAGAATCCACCCTCATTGAAAGAGCAACGGCTACAATCAACAGCATCCCCATCTCT			.
>Seq624_319_1458898_0.0002	Seq624	319	0.0002
CTCTGGGATTCTTTCCCGACCACCAGTTGGATCCATATTCTGGTCGTTTGCATGGTTCCGGCGCAACAAACTTCTCTCTGCTGAAACAAGCCGGAGATGTCGAAGAGAATCCTGGACCGATGGCCAAGCCTTTGTCTCAAGAAGAATCCACCCTCATTGAAAGAGCAACGGCTACAATCAACAGCATCCCCATCTCT			.
>Seq625_319_1458898_0.0002	Seq625	319	0.0002
CTCTGGGATTCTTTCCCGACCACCAGTTGGATCCAACTTCGCGTGCGTATTGGGCTTCCGGCGCAACAAACTTCTCTCTGCTGAAACAAGCCGGAGATGTCGAAGAGAATCCTGGACCGATGGCCAAGCCTTTGTCTCAAGAAGAATCCACCCTCATTGAAAGAGCAACGGCTACAATCAACAGCATCCCCATCTCT			.
>Seq626_318_1458898_0.0002	Seq626	318	0.0002
CTCTGGGATTCTTTCCCGACCACCAGTTGGATCCACGGAAGGCTTATGAGACGGGGTCCGGCGCAACAAACTTCTCTCTGCTGAAACAAGCCGGAGATGTCGAAGAGAATCCTGGACCGATGGCCAAGCCTTTGTCTCAAGAAGAATCCACCCTCATTGAAAGAGCAACGGCTACAATCAACAGCATCCCCATCTCT			.
>Seq627_318_1458898_0.0002	Seq627	318	0.0002
CTCTGGGATTCTTTCCCGACCACCAGTTGGATCCATTTTCTACTTTGTTGAAGAATTCCGGCGCAACAAACTTCTCTCTGCTGAAACAAGCCGGAGATGTCGAAGAGAATCCTGGACCGATGGCCAAGCCTTTGTCTCAAGAAGAATCCACCCTCATTGAAAGAGCAACGGCTACAATCAACAGCATCCCCATCTCT			.
>Seq628_318_1458898_0.0002	Seq628	318	0.0002
CTCTGGGATTCTTTCCCGACCACCAGTTGGATCCACATAATATTTGTTTGTTGAGGTCCGGCGCAACAAACTTCTCTCTGCTGAAACAAGCCGGAGATGTCGAAGAGAATCCTGGACCGATGGCCAAGCCTTTGTCTCAAGAAGAATCCACCCTCATTGAAAGAGCAACGGCTACAATCAACAGCATCCCCATCTCT			.
>Seq629_318_1458898_0.0002	Seq629	318	0.0002
CTCTGGGATTCTTTCCCGACCACCAGTTGGATCCAATTTGTTCGtttttttttACTTCCGGCGCAACAAACTTCTCTCTGCTGAAACAAGCCGGAGATGTCGAAGAGAATCCTGGACCGATGGCCAAGCCTTTGTCTCAAGAAGAATCCACCCTCATTGAAAGAGCAACGGCTACAATCAACAGCATCCCCATCGCA			.
>Seq630_317_1458898_0.0002	Seq630	317	0.0002
CTCTGGGATTCTTTCCCGACCACCAGTTGGATCCAAAGACGTGTAGTCTTCTGACTTCCGGCGCAACAAACTTCTCTCTGCTGAAACAAGCCGGAGATGTCGAAGAGAATCCTGGACCGATGGCCAAGCCTTTGTCTCAAGAAGAATCCACCCTCATTGAAAGAGCAACGGCTACAATCAACAGCATCCCCATCTCT			.
>Seq631_317_1458898_0.0002	Seq631	317	0.0002
CTCTGGGATTCTTTCCCCACCACCAGTTGGATCCATTGAATTATGCTGCTTCTATGTCCGGCGCAACAAACTTCTCTCTGCTGAAACAAGCCGGAGATGTCGAAGAGAATCCTGGACCGATGGCCAAGCCTTTGTCTCAAGAAGAATCCACCCTCATTGAAAGAGCAACGGCTACAATCAACAGCATCCCCATCTCT			.
>Seq632_317_1458898_0.0002	Seq632	317	0.0002
CTCTGGGATTCTTTCCCGACCACCAGTTGGATCCAACGTCGCTGTCTCGTATGCCGTCCGGCGCAACAAACTTCTCTCTGCTGAAACAAGCCGGAGATGTCGAAGAGAATCCTGGACCGATGGCCAAGCCTTTGTCTCAAGAAGAATCCACCCTCATTGAAAGAGCAACGGCTACAATCAACAGCATCCCCATCTCA			.
>Seq633_316_1458898_0.0002	Seq633	316	0.0002
CTCTGGGATTCTTTCCCGACCACCAGTTGGATCCAAAGCCTGCTATGCGGTTGCTGTCCGGCGCAACAAACTTCTCTCTGCTGAAACAAGCCGGAGATGTCGAAGAGAATCCTGGACCGATGGCCAAGCCTTTGTCTCAAGAAGAATCCACCCTCATTGAAAGAGCAACGGCTACAATCAACAGCATCCCCATCTCT			.
>Seq634_316_1458898_0.0002	Seq634	316	0.0002
CTCTGGGATTCTTTCCCGACCACCAGTTGGATCCAAAGCATTGGCAGAGGCTTGGTTCCGGCGCAACAAACTTCTCTCTGCTGAAACAAGCCGGAGATGTCGAAGAGAATCCTGGACCGATGGCCAAGCCTTTGTCTCAAGAAGAATCCACCCTCATTGAAAGAGCAACGGCTACAATCAACAGCATCCCCATCTCT			.
>Seq635_316_1458898_0.0002	Seq635	316	0.0002
CTCTGGGATTCTTTCCCGACCACCAGTTGGATCCAAGGCTTGGTAATTTGCCTTATTCCGGCGCAACAAACTTCTCTCTGCTGAAACAAGCCGGAGATGTCGAAGAGAATCCTGGACCGATGGCCAAGCCTTTGTCTCAAGAAGAATCCACCCTCATTGAAAGAGCAACGGCTACAATCAACAGCATCCCCATCTCT			.
>Seq636_316_1458898_0.0002	Seq636	316	0.0002
CTCTGGGATTCTTTCCCGACCACCAGTTGGATCCATCGACTTGGCCGACTTATGAGTCCGGCGCAACAAACTTCTCTCTGCTGAAACAAGCCGGAGATGTCGAAGAGAATCCTGGACCGATGGCCAAGCCTTTGTCTCAAGAAGAATCCACCCTCATTGAAAGAGCAACGGCTACAATCAACAGCATCCCCATCTCA			.
>Seq637_316_1458898_0.0002	Seq637	316	0.0002
CTCTGGGATTCTTTCCCGACCACCAGTTGGATCCATCGATTTGGCCTAGTAGGACGTCCGGCGCAACAAACTTCTCTCTGCTGAAACAAGCCGGAGATGTCGAAGAGAATCCTGGACCGATGGCCAAGCCTTTGTCTCAAGAAGAATCCACCCTCATTGAAAGAGCAACGGCTACAATCAACAGCATCCCCATCTCA			.
>Seq638_316_1458898_0.0002	Seq638	316	0.0002
CTCTGGGATTCTTTCCCGACCACCAGTTGGATCCACAGTAGCTTACTGGTATGGCGTCCGGCGCAACAAACTTCTCTCTGCTGAAACAAGCCGGAGATGTCGAAGAGAATCCTGGACCGATGGCCAAGCCTTTGTCTCAAGAAGAATCCACCCTCATTGAAAGAGCAACGGCTACAATCAACAGCATCCCCATCTCA			.
>Seq639_313_1458898_0.0002	Seq639	313	0.0002
CTCTGGGATTCTTTCCCGACCACCAGTTGGATCCAAAGCTTAAGAGTGGTAAGTGTTCCGGCGCAACAAACTTCTCTCTGCTGAAACAAGCCGGAGATGTCGAAGAGAATCCTGGACCGATGGCCAAGCCTTTGTCTCAAGAAGAATCCACCCTCATTGAAAGAGCAACGGCTACAATCAACAGCATCCCCATCTCA			.
>Seq640_313_1458898_0.0002	Seq640	313	0.0002
CTCTGGGATTCTTTCCCGACCACCAGTTGGATCCATTGTCTTGGCATTTGCCGCGGTCCGGCGCAACAAACTTCTCTCTGCTGAAACAAGCCGGAGATGTCGAAGAGAATCCTGGACCGATGGCCAAGCCTTTGTCTCAAGAAGAATCCACCCTCATTGAAAGAGCAACGGCTACAATCAACAGCATCCCCATCTCA			.
>Seq641_312_1458898_0.0002	Seq641	312	0.0002
CTCTGGGATTCTTTCCCGACCACCAGTTGGATCCAACGTGTGATCGTGTGACGAAGTCCGGCGCAACAAACTTCTCTCTGCTGAAACAAGCCGGAGATGTCGAAGAGAATCCTGGACCGATGGCCAAGCCTTTGTCTCAAGAAGAATCCACCCTCATTGAAAGAGCAACGGCTACAATCAACAGCATCCCCATCTCA			.
>Seq642_311_1458898_0.0002	Seq642	311	0.0002
CTCTGGGATTCTTTCCCGACCACCAGTTGGATCCATATACTCTGGGGTATTATGATTCCGGCGCAACAAACTTCTCTCTGCTGAAACAAGCCGGAGATGTCGAAGAGAATCCTGGACCGATGGCCAAGCCTTTGTCTCAAGAAGAATCCACCCTCATTGAAAGAGCAACGGCTACAATCAACAGCATCCCCATCGCA			.
>Seq643_310_1458898_0.0002	Seq643	310	0.0002
CTCTGGGATTCTTTCCCGACCACCAGTTGGATCCACAGGGGTCGATGCGGACTAAGTCCGGCGCAACAAACTTCTCTCTGCTGAAACAAGCCGGAGATGTCGAAGAGAATCCTGGACCGATGGCCAAGCCTTTGTCTCAAGAAGAATCCACCCTCATTGAAAGAGCAACGGCTACAATCAACAGCATCCCCATCTCT			.
>Seq644_309_1458898_0.0002	Seq644	309	0.0002
CTCTGGGATTCTTTCCCGACCACCAGTTGGATCCAATTATTAATTATAATCAGCGTTCCGGCGCAACAAACTTCTCTCTGCTGAAACAAGCCGGAGATGTCGAAGAGAATCCTGGACCGATGGCCAAGCCTTTGTCTCAAGAAGAATCCACCCTCATTGAAAGAGCAACGGCTACAATCAACAGCATCCCCATCTCT			.
>Seq645_308_1458898_0.0002	Seq645	308	0.0002
CTCTGGGATTCTTTCCCGACCACCAGTTGGATCCAACGACGCCGCGGTTGACTAAGTCCGGCGCAACAAACTTCTCTCTGCTGAAACAAGCCGGAGATGTCGAAGAGAATCCTGGACCGATGGCCAAGCCTTTGTCTCAAGAAGAATCCACCCTCATTGAAAGAGCAACGGCTACAATCAACAGCATCCCCATCTCT			.
>Seq646_308_1458898_0.0002	Seq646	308	0.0002
CTCTGGGATTCTTTCCCGACCACCAGTTGGATCCAACTGCTAGGCTTTCTTAGGGTTCCGGCGCAACAAACTTCTCTCTGCTGAAACAAGCCGGAGATGTCGAAGAGAATCCTGGACCGATGGCCAAGCCTTTGTCTCAAGAAGAATCCACCCTCATTGAAAGAGCAACGGCTACAATCAACAGCATCCCCATCTCT			.
>Seq647_307_1458898_0.0002	Seq647	307	0.0002
CTCTGGGATTCTTTCCCGACCACCAGTTGGATCCAAATACGGTTTGCCTCCTCGGTCCGGCGCAACAAACTTCTCTCTGCTGAAACAAGCCGGAGATGTCGAAGAGAATCCTGGACCGATGGCCAAGCCTTTGTCTCAAGAAGAATCCACCCTCATTGAAAGAGCAACGGCTACAATCAACAGCATCCCCATCTCA			.
>Seq648_307_1458898_0.0002	Seq648	307	0.0002
CTCTGGGATTCTTTCCCGACCACCAGTTGGATCCATTGACTGCTCATTCTAGGCCTTCCGGCGCAACAAACTTCTCTCTGCTGAAACAAGCCGGAGATGTCGAAGAGAATCCTGGACCGATGGCCAAGCCTTTGTCTCAAGAAGAATCCACCCTCATTGAAAGAGCAACGGCTACAATCAACAGCATCCCCATCGCA			.
>Seq649_307_1458898_0.0002	Seq649	307	0.0002
CTCTGGGATTCTTTCCCGACCACCAGTTGGATCCAATGATTTCTCGTAGTACGAAGTCCGGCGCAACAAACTTCTCTCTGCTGAAACAAGCCGGAGATGTCGAAGAGAATCCTGGACCGATGGCCAAGCCTTTGTCTCAAGAAGAATCCACCCTCATTGAAAGAGCAACGGCTACAATCAACAGCATCCCCATCTCA			.
>Seq650_306_1458898_0.0002	Seq650	306	0.0002
CTCTGGGATTCTTTCCCGACCACCAGTTGGATCCACGTCCGGCTTTGTGGGAGACGTCCGGCGCAACAAACTTCTCTCTGCTGAAACAAGCCGGAGATGTCGAAGAGAATCCTGGACCGATGGCCAAGCCTTTGTCTCAAGAAGAATCCACCCTCATTGAAAGAGCAACGGCTACAATCAACAGCATCCCCATCTCT			.
>Seq651_306_1458898_0.0002	Seq651	306	0.0002
CTCTGGGATTCTTTCCCGACCACCAGTTGGATCCATCGAATCGTCCGCGTTTGCATTCCGGCGCAACAAACTTCTCTCTGCTGAAACAAGCCGGAGATGTCGAAGAGAATCCTGGACCGATGGCCAAGCCTTTGTCTCAAGAAGAATCCACCCTCATTGAAAGAGCAACGGCTACAATCAACAGCATCCCCATCTCA			.
>Seq652_306_1458898_0.0002	Seq652	306	0.0002
CTCTGGGATTCTTTCCCGACCACCAGTTGGATCCACAGATGTTGCATTAGCATAGGTCCGGCGCAACAAACTTCTCTCTGCTGAAACAAGCCGGAGATGTCGAAGAGAATCCTGGACCGATGGCCAAGCCTTTGTCTCAAGAAGAATCCACCCTCATTGAAAGAGCAACGGCTACAATCAACAGCATCCCCATCTCT			.
>Seq653_305_1458898_0.0002	Seq653	305	0.0002
CTCTGGGATTCTTTCCCGACCACCAGTTGGATCCATTGGTTTTGATTGCGAAGGTTTCCGGCGCAACAAACTTCTCTCTGCTGAAACAAGCCGGAGATGTCGAAGAGAATCCTGGACCGATGGCCAAGCCTTTGTCTCAAGAAGAATCCACCCTCATTGAAAGAGCAACGGCTACAATCAACAGCATCCCCATCTCT			.
>Seq654_305_1458898_0.0002	Seq654	305	0.0002
CTCTGGGATTCTTTCCCGACCACCAGTTGGATCCACGGTGTACTGCTTCGTTGGGTTCCGGCGCAACAAACTTCTCTCTGCTGAAACAAGCCGGAGATGTCGAAGAGAATCCTGGACCGATGGCCAAGCCTTTGTCTCAAGAAGAATCCACCCTCATTGAAAGAGCAACGGCTACAATCAACAGCATCCCCATCTCT			.
>Seq655_305_1458898_0.0002	Seq655	305	0.0002
CTCTGGGATTCTTTCCCGACCACCAGTTGGATCCAACTCGGATTTTTGCTACGAGGTCCGGCGCAACAAACTTCTCTCTGCTGAAACAAGCCGGAGATGTCGAAGAGAATCCTGGACCGATGGCCAAGCCTTTGTCTCAAGAAGAATCCACCCTCATTGAAAGAGCAACGGCTACAATCAACAGCATCCCCATCTCA			.
>Seq656_305_1458898_0.0002	Seq656	305	0.0002
CTCTGGGATTCTTTCCCGACCACCAGTTGGATCCAAATACGATTCGTTGGCTGGCGTCCGGCGCAACAAACTTCTCTCTGCTGAAACAAGCCGGAGATGTCGAAGAGAATCCTGGACCGATGGCCAAGCCTTTGTCTCAAGAAGAATCCACCCTCATTGAAAGAGCAACGGCTACAATCAACAGCATCCCCATCTCT			.
>Seq657_304_1458898_0.0002	Seq657	304	0.0002
CTCTGGGATTCTTTCCCGACCACCAGTTGGATCCACAGGTGCTTTGGTTTACTACGTCCGGCGCAACAAACTTCTCTCTGCTGAAACAAGCCGGAGATGTCGAAGAGAATCCTGGACCGATGGCCAAGCCTTTGTCTCAAGAAGAATCCACCCTCATTGAAAGAGCAACGGCTACAATCAACAGCATCCCCATCGCA			.
>Seq658_304_1458898_0.0002	Seq658	304	0.0002
CTCTGGGATTCTTTCCCGACCACCAGTTGGATCCAGTGACGTGTTCGTTTTGGTCGTCCGGCGCAACAAACTTCTCTCTGCTGAAACAAGCCGGAGATGTCGAAGAGAATCCTGGACCGATGGCCAAGCCTTTGTCTCAAGAAGAATCCACCCTCATTGAAAGAGCAACGGCTACAATCAACAGCATCCCCATCTCA			.
>Seq659_302_1458898_0.0002	Seq659	302	0.0002
CTCTGGGATTCTTTCCCGACCACCAGTTGGATCCAAAGTCTACTAGTGAGTTGACTTCCGGCGCAACAAACTTCTCTCTGCTGAAACAAGCCGGAGATGTCGAAGAGAATCCTGGACCGATGGCCAAGCCTTTGTCTCAAGAAGAATCCACCCTCATTGAAAGAGCAACGGCTACAATCAACAGCATCCCCATCTCT			.
>Seq660_302_1458898_0.0002	Seq660	302	0.0002
CTCTGGGATTCTTTCCCGACCACCAGTTGGATCCATCTACGGGTAGGGCGAATAAGTCCGGCGCAACAAACTTCTCTCTGCTGAAACAAGCCGGAGATGTCGAAGAGAATCCTGGACCGATGGCCAAGCCTTTGTCTCAAGAAGAATCCACCCTCATTGAAAGAGCAACGGCTACAATCAACAGCATCCCCATCTCA			.
>Seq661_302_1458898_0.0002	Seq661	302	0.0002
CTCTGGGATTCTTTCCCGACCACCAGTTGGATCCAATTTCGAATCGGAATGATCTTTCCGGCGCAACAAACTTCTCTCTGCTGAAACAAGCCGGAGATGTCGAAGAGAATCCTGGACCGATGGCCAAGCCTTTGTCTCAAGAAGAATCCACCCTCATTGAAAGAGCAACGGCTACAATCAACAGCATCCCCATCTCT			.
>Seq662_301_1458898_0.0002	Seq662	301	0.0002
CTCTGGGATTCTTTCCCGACCACCAGTTGGATCCATGGCATATGCAGACTCAGCATTCCGGCGCAACAAACTTCTCTCTGCTGAAACAAGCCGGAGATGTCGAAGAGAATCCTGGACCGATGGCCAAGCCTTTGTCTCAAGAAGAATCCACCCTCATTGAAAGAGCAACGGCTACAATCAACAGCATCCCCATCTCT			.
>Seq663_301_1458898_0.0002	Seq663	301	0.0002
CTCTGGGATTCTTTCCCGACCACCAGTTGGATCCAGCGGTTGTGTTGCGGGGGATTTCCGGCGCAACAAACTTCTCTCTGCTGAAACAAGCCGGAGATGTCGAAGAGAATCCTGGACCGATGGCCAAGCCTTTGTCTCAAGAAGAATCCACCCTCATTGAAAGAGCAACGGCTACAATCAACAGCATCCCCATCTCT			.
>Seq664_301_1458898_0.0002	Seq664	301	0.0002
CTCTGGGATTCTTTCCCGACCACCAGTTGGATCCAATTATGGTTCGGTGGGAGTCGTCCGGCGCAACAAACTTCTCTCTGCTGAAACAAGCCGGAGATGTCGAAGAGAATCCTGGACCGATGGCCAAGCCTTTGTCTCAAGAAGAATCCACCCTCATTGAAAGAGCAACGGCTACAATCAACAGCATCCCCATCTCT			.
>Seq665_300_1458898_0.0002	Seq665	300	0.0002
CTCTGGGATTCTTTCCCGACCACCAGTTGGATCCACCGAAGCTTAATAGGAATGCTTCCGGCGCAACAAACTTCTCTCTGCTGAAACAAGCCGGAGATGTCGAAGAGAATCCTGGACCGATGGCCAAGCCTTTGTCTCAAGAAGAATCCACCCTCATTGAAAGAGCAACGGCTACAATCAACAGCATCCCCATCTCA			.
>Seq666_300_1458898_0.0002	Seq666	300	0.0002
CTCTGGGATTCTTTCCCGACCACCAGTTGGATCCAATTATGATTGCGCGTGAGAGTTCCGGCGCAACAAACTTCTCTCTGCTGAAACAAGCCGGAGATGTCGAAGAGAATCCTGGACCGATGGCCAAGCCTTTGTCTCAAGAAGAATCCACCCTCATTGAAAGAGCAACGGCTACAATCAACAGCATCCCCATCTCT			.
>Seq667_299_1458898_0.0002	Seq667	299	0.0002
CTCTGGGATTCTTTCCCGACCACCAGTTGGATCCAAATCGGCGTCAGAATTATGTTTCCGGCGCAACAAACTTCTCTCTGCTGAAACAAGCCGGAGATGTCGAAGAGAATCCTGGACCGATGGCCAAGCCTTTGTCTCAAGAAGAATCCACCCTCATTGAAAGAGCAACGGCTACAATCAACAGCATCCCCATCTCT			.
>Seq668_299_1458898_0.0002	Seq668	299	0.0002
CTCTGGGATTCTTTCCCGACCACCAGTTGGATCCATTTAAGGGGTGTATGAGTGCGTCCGGCGCAACAAACTTCTCTCTGCTGAAACAAGCCGGAGATGTCGAAGAGAATCCTGGACCGATGGCCAAGCCTTTGTCTCAAGAAGAATCCACCCTCATTGAAAGAGCAACGGCTACAATCAACAGCATCCCCATCTCT			.
>Seq669_298_1458898_0.0002	Seq669	298	0.0002
CTCTGGGATTCTTTCCCGACCACCAGTTGGATCCAACGATGGCTGGGATTTGGCTGTCCGGCGCAACAAACTTCTCTCTGCTGAAACAAGCCGGAGATGTCGAAGAGAATCCTGGACCGATGGCCAAGCCTTTGTCTCAAGAAGAATCCACCCTCATTGAAAGAGCAACGGCTACAATCAACAGCATCCCCATCTCA			.
>Seq670_298_1458898_0.0002	Seq670	298	0.0002
CTCTGGGATTCTTTCCCGACCACCAGTTGGATCCAACGACTATGAATCGGCTTCTGTCCGGCGCAACAAACTTCTCTCTGCTGAAACAAGCCGGAGATGTCGAAGAGAATCCTGGACCGATGGCCAAGCCTTTGTCTCAAGAAGAATCCACCCTCATTGAAAGAGCAACGGCTACAATCAACAGCATCCCCATCTCT			.
>Seq671_297_1458898_0.0002	Seq671	297	0.0002
CTCTGGGATTCTTTCCCGACCACCAGTTGGATCCAATGGGGTGGTATAGTAGGGCTTCCGGCGCAACAAACTTCTCTCTGCTGAAACAAGCCGGAGATGTCGAAGAGAATCCTGGACCGATGGCCAAGCCTTTGTCTCAAGAAGAATCCACCCTCATTGAAAGAGCAACGGCTACAATCAACAGCATCCCCATCTCT			.
>Seq672_297_1458898_0.0002	Seq672	297	0.0002
CTCTGGGATTCTTTCCCGACCACCAGTTGGATCCAATGCTGCTCCTATTCATTTGTCCGGCGCAACAAACTTCTCTCTGCTGAAACAAGCCGGAGATGTCGAAGAGAATCCTGGACCGATGGCCAAGCCTTTGTCTCAAGAAGAATCCACCCTCATTGAAAGAGCAACGGCTACAATCAACAGCATCCCCATCTCA			.
>Seq673_297_1458898_0.0002	Seq673	297	0.0002
CTCTGGGATTCTTTCCCGACCACCAGTTGGATCCAACTAGGTCTTTTGGTAAGAATTCCGGCGCAACAAACTTCTCTCTGCTGAAACAAGCCGGAGATGTCGAAGAGAATCCTGGACCGATGGCCAAGCCTTTGTCTCAAGAAGAATCCACCCTCATTGAAAGAGCAACGGCTACAATCAACAGCATCCCCATCTCA			.
>Seq674_296_1458898_0.0002	Seq674	296	0.0002
CTCTGGGATTCTTTCCCGACCACCAGTTGGATCCACTGCATACGAGGTATCAGGAGTCCGGCGCAACAAACTTCTCTCTGCTGAAACAAGCCGGAGATGTCGAAGAGAATCCTGGACCGATGGCCAAGCCTTTGTCTCAAGAAGAATCCACCCTCATTGAAAGAGCAACGGCTACAATCAACAGCATCCCCATCTCT			.
>Seq675_296_1458898_0.0002	Seq675	296	0.0002
CTCTGGGATTCTTTCCCGACCACCAGTTGGATCCAACGAAGGTGCTTAGGTCGGGTTCCGGCGCAACAAACTTCTCTCTGCTGAAACAAGCCGGAGATGTCGAAGAGAATCCTGGACCGATGGCCAAGCCTTTGTCTCAAGAAGAATCCACCCTCATTGAAAGAGCAACGGCTACAATCAACAGCATCCCCATCTCT			.
>Seq676_295_1458898_0.0002	Seq676	295	0.0002
CTCTGGGATTCTTTCCCGACCACCAGTTGGATCCACAGTGGTTTCGGTCTCATCATTCCGGCGCAACAAACTTCTCTCTGCTGAAACAAGCCGGAGATGTCGAAGAGAATCCTGGACCGATGGCCAAGCCTTTGTCTCAAGAAGAATCCACCCTCATTGAAAGAGCAACGGCTACAATCAACAGCATCCCCATCTCT			.
>Seq677_295_1458898_0.0002	Seq677	295	0.0002
CTCTGGGATTCTTTCCCGACCACCAGTTGGATCCACAGTGGTCGCAGCATCATAGGTCCGGCGCAACAAACTTCTCTCTGCTGAAACAAGCCGGAGATGTCGAAGAGAATCCTGGACCGATGGCCAAGCCTTTGTCTCAAGAAGAATCCACCCTCATTGAAAGAGCAACGGCTACAATCAACAGCATCCCCATCTCT			.
>Seq678_294_1458898_0.0002	Seq678	294	0.0002
CTCTGGGATTCTTTCCCGACCACCAGTTGGATCCATATGGGTTTTCTTGGGATATGTCCGGCGCAACAAACTTCTCTCTGCTGAAACAAGCCGGAGATGTCGAAGAGAATCCTGGACCGATGGCCAAGCCTTTGTCTCAAGAAGAATCCACCCTCATTGAAAGAGCAACGGCTACAATCAACAGCATCCCCATCTCT			.
>Seq679_294_1458898_0.0002	Seq679	294	0.0002
CTCTGGGATTCTTTCCCGACCACCAGTTGGATCCAACGGGTAAGCCTCATCCTCATTCCGGCGCAACAAACTTCTCTCTGCTGAAACAAGCCGGAGATGTCGAAGAGAATCCTGGACCGATGGCCAAGCCTTTGTCTCAAGAAGAATCCACCCTCATTGAAAGAGCAACGGCTACAATCAACAGCATCCCCATCTCA			.
>Seq680_293_1458898_0.0002	Seq680	293	0.0002
CTCTGGGATTCTTTCCCGACCACCAGTTGGATCCAACTCCGGTTACGCTTAGGAGGTCCGGCGCAACAAACTTCTCTCTGCTGAAACAAGCCGGAGATGTCGAAGAGAATCCTGGACCGATGGCCAAGCCTTTGTCTCAAGAAGAATCCACCCTCATTGAAAGAGCAACGGCTACAATCAACAGCATCCCCATCTCT			.
>Seq681_293_1458898_0.0002	Seq681	293	0.0002
CTCTGGGATTCTTTCCCGACCACCAGTTGGATCCATAGGATGGTGATATTAATCATTCCGGCGCAACAAACTTCTCTCTGCTGAAACAAGCCGGAGATGTCGAAGAGAATCCTGGACCGATGGCCAAGCCTTTGTCTCAAGAAGAATCCACCCTCATTGAAAGAGCAACGGCTACAATCAACAGCATCCCCATCTCT			.
>Seq682_293_1458898_0.0002	Seq682	293	0.0002
CTCTGGGATTCTTTCCCGACCACCAGTTGGATCCAGTTGCTCGGATTTAGCTTAATTCCGGCGCAACAAACTTCTCTCTGCTGAAACAAGCCGGAGATGTCGAAGAGAATCCTGGACCGATGGCCAAGCCTTTGTCTCAAGAAGAATCCACCCTCATTGAAAGAGCAACGGCTACAATCAACAGCATCCCCATCTCT			.
>Seq683_292_1458898_0.0002	Seq683	292	0.0002
CTCTGGGATTCTTTCCCGACCACCAGTTGGATCCAATTCTTATGAATAAGTATAAGTCCGGCGCAACAAACTTCTCTCTGCTGAAACAAGCCGGAGATGTCGAAGAGAATCCTGGACCGATGGCCAAGCCTTTGTCTCAAGAAGAATCCACCCTCATTGAAAGAGCAACGGCTACAATCAACAGCATCCCCATCTCA			.
>Seq684_292_1458898_0.0002	Seq684	292	0.0002
CTCTGGGATTCTTTCCCGACCACCAGTTGGATCCAAAGTCGTATAGGTGTACTCCTTCCGGCGCAACAAACTTCTCTCTGCTGAAACAAGCCGGAGATGTCGAAGAGAATCCTGGACCGATGGCCAAGCCTTTGTCTCAAGAAGAATCCACCCTCATTGAAAGAGCAACGGCTACAATCAACAGCATCCCCATCTCT			.
>Seq685_291_1458898_0.0002	Seq685	291	0.0002
CTCTGGGATTCTTTCCCGACCACCAGTTGGATCCAAAGTATCTGAAGAATTCTAAGTCCGGCGCAACAAACTTCTCTCTGCTGAAACAAGCCGGAGATGTCGAAGAGAATCCTGGACCGATGGCCAAGCCTTTGTCTCAAGAAGAATCCACCCTCATTGAAAGAGCAACGGCTACAATCAACAGCATCCCCATCTCA			.
>Seq686_291_1458898_0.0002	Seq686	291	0.0002
CTCTGGGATTCTTTCCCGACCACCAGTTGGATCCACTTGCTCGGTGGCCGAATCCGTCCGGCGCAACAAACTTCTCTCTGCTGAAACAAGCCGGAGATGTCGAAGAGAATCCTGGACCGATGGCCAAGCCTTTGTCTCAAGAAGAATCCACCCTCATTGAAAGAGCAACGGCTACAATCAACAGCATCCCCATCTCT			.
>Seq687_291_1458898_0.0002	Seq687	291	0.0002
CTCTGGGATTCTTTCCCGACCACCAGTTGGATCCATCGACTGGGACGAATAATAAGTCCGGCGCAACAAACTTCTCTCTGCTGAAACAAGCCGGAGATGTCGAAGAGAATCCTGGACCGATGGCCAAGCCTTTGTCTCAAGAAGAATCCACCCTCATTGAAAGAGCAACGGCTACAATCAACAGCATCCCCATCTCT			.
>Seq688_291_1458898_0.0002	Seq688	291	0.0002
CTCTGGGATTCTTTCCCGACCACCAGTTGGATCCAGTTACGACTGGGCCTTGGAGTTCCGGCGCAACAAACTTCTCTCTGCTGAAACAAGCCGGAGATGTCGAAGAGAATCCTGGACCGATGGCCAAGCCTTTGTCTCAAGAAGAATCCACCCTCATTGAAAGAGCAACGGCTACAATCAACAGCATCCCCATCTCT			.
>Seq689_290_1458898_0.0002	Seq689	290	0.0002
CTCTGGGATTCTTTCCCGACCACCAGTTGGATCCATCTACGTTGATTTTTATTGGGTCCGGCGCAACAAACTTCTCTCTGCTGAAACAAGCCGGAGATGTCGAAGAGAATCCTGGACCGATGGCCAAGCCTTTGTCTCAAGAAGAATCCACCCTCATTGAAAGAGCAACGGCTACAATCAACAGCATCCCCATCTCA			.
>Seq690_290_1458898_0.0002	Seq690	290	0.0002
CTCTGGGATTCTTTCCCGACCACCAGTTGGATCCATCTCATGATATTTTTACGATGTCCGGCGCAACAAACTTCTCTCTGCTGAAACAAGCCGGAGATGTCGAAGAGAATCCTGGACCGATGGCCAAGCCTTTGTCTCAAGAAGAATCCACCCTCATTGAAAGAGCAACGGCTACAATCAACAGCATCCCCATCTCT			.
>Seq691_289_1458898_0.0002	Seq691	289	0.0002
CTCTGGGATTCTTTCCCGACCACCAGTTGGATCCATATGCTCAGTGTCTTCGGATGTCCGGCGCAACAAACTTCTCTCTGCTGAAACAAGCCGGAGATGTCGAAGAGAATCCTGGACCGATGGCCAAGCCTTTGTCTCAAGAAGAATCCACCCTCATTGAAAGAGCAACGGCTACAATCAACAGCATCCCCATCTCA			.
>Seq692_289_1458898_0.0002	Seq692	289	0.0002
CTCTGGGATTCTTTCCCGACCACCAGTTGGATCCAGCTCGTATGTTTAAGCCTGATTCCGGCGCAACAAACTTCTCTCTGCTGAAACAAGCCGGAGATGTCGAAGAGAATCCTGGACCGATGGCCAAGCCTTTGTCTCAAGAAGAATCCACCCTCATTGAAAGAGCAACGGCTACAATCAACAGCATCCCCATCTCT			.
>Seq693_288_1458898_0.0002	Seq693	288	0.0002
CTCTGGGATTCTTTCCCGACCACCAGTTGGATCCAACGCTTGCGAAGGTTGTTTAGTCCGGCGCAACAAACTTCTCTCTGCTGAAACAAGCCGGAGATGTCGAAGAGAATCCTGGACCGATGGCCAAGCCTTTGTCTCAAGAAGAATCCACCCTCATTGAAAGAGCAACGGCTACAATCAACAGCATCCCCATCTCT			.
>Seq694_288_1458898_0.0002	Seq694	288	0.0002
CTCTGGGATTCTTTCCCGACCACCAGTTGGATCCATATTATGATTGTCCTACTCGGTCCGGCGCAACAAACTTCTCTCTGCTGAAACAAGCCGGAGATGTCGAAGAGAATCCTGGACCGATGGCCAAGCCTTTGTCTCAAGAAGAATCCACCCTCATTGAAAGAGCAACGGCTACAATCAACAGCATCCCCATCTCT			.
>Seq695_288_1458898_0.0002	Seq695	288	0.0002
CTCTGGGATTCTTTCCCGACCACCAGTTGGATCCACGGTGGCTGAGTACGAGTTGGTCCGGCGCAACAAACTTCTCTCTGCTGAAACAAGCCGGAGATGTCGAAGAGAATCCTGGACCGATGGCCAAGCCTTTGTCTCAAGAAGAATCCACCCTCATTGAAAGAGCAACGGCTACAATCAACAGCATCCCCATCTCT			.
>Seq696_288_1458898_0.0002	Seq696	288	0.0002
CTCTGGGATTCTTTCCCGACCACCAGTTGGATCCATTTAAGATTCGTATGAGGTGTTCCGGCGCAACAAACTTCTCTCTGCTGAAACAAGCCGGAGATGTCGAAGAGAATCCTGGACCGATGGCCAAGCCTTTGTCTCAAGAAGAATCCACCCTCATTGAAAGAGCAACGGCTACAATCAACAGCATCCCCATCTCT			.
>Seq697_287_1458898_0.0002	Seq697	287	0.0002
CTCTGGGATTCTTTCCCGACCACCAGTTGGATCCACATGAGATGCTTATGTATCTGTCCGGCGCAACAAACTTCTCTCTGCTGAAACAAGCCGGAGATGTCGAAGAGAATCCTGGACCGATGGCCAAGCCTTTGTCTCAAGAAGAATCCACCCTCATTGAAAGAGCAACGGCTACAATCAACAGCATCCCCATCTCA			.
>Seq698_287_1458898_0.0002	Seq698	287	0.0002
CTCTGGGATTCTTTCCCGACCACCAGTTGGATCCAAttttttttttGTATCAGTTGTCCGGCGCAACAAACTTCTCTCTGCTGAAACAAGCCGGAGATGTCGAAGAGAATCCTGGACCGATGGCCAAGCCTTTGTCTCAAGAAGAATCCACCCTCATTGAAAGAGCAACGGCTACAATCAACAGCATCCCCATCTCA			.
>Seq699_287_1458898_0.0002	Seq699	287	0.0002
CTCTGGGATTCTTTCCCGACCACCAGTTGGATCCATTGGCTTTTAATGCTAAGCCGTCCGGCGCAACAAACTTCTCTCTGCTGAAACAAGCCGGAGATGTCGAAGAGAATCCTGGACCGATGGCCAAGCCTTTGTCTCAAGAAGAATCCACCCTCATTGAAAGAGCAACGGCTACAATCAACAGCATCCCCATCTCA			.
>Seq700_286_1458898_0.0002	Seq700	286	0.0002
CTCTGGGATTCTTTCCCGACCACCAGTTGGATCCAGTGTGTACTTATTATAAGAGTTCCGGCGCAACAAACTTCTCTCTGCTGAAACAAGCCGGAGATGTCGAAGAGAATCCTGGACCGATGGCCAAGCCTTTGTCTCAAGAAGAATCCACCCTCATTGAAAGAGCAACGGCTACAATCAACAGCATCCCCATCTCT			.
>Seq701_286_1458898_0.0002	Seq701	286	0.0002
CTCTGGGATTCTTTCCCGACCACCAGTTGGATCCAAGGAGGAAGATTATGACGAAGTCCGGCGCAACAAACTTCTCTCTGCTGAAACAAGCCGGAGATGTCGAAGAGAATCCTGGACCGATGGCCAAGCCTTTGTCTCAAGAAGAATCCACCCTCATTGAAAGAGCAACGGCTACAATCAACAGCATCCCCATCGCA			.
>Seq702_286_1458898_0.0002	Seq702	286	0.0002
CTCTGGGATTCTTTCCCGACCACCAGTTGGATCCAATTACTTTTCGGTTTTATCTGTCCGGCGCAACAAACTTCTCTCTGCTGAAACAAGCCGGAGATGTCGAAGAGAATCCTGGACCGATGGCCAAGCCTTTGTCTCAAGAAGAATCCACCCTCATTGAAAGAGCAACGGCTACAATCAACAGCATCCCCATCTCT			.
>Seq703_286_1458898_0.0002	Seq703	286	0.0002
CTCTGGGATTCTTTCCCGACCACCAGTTGGATCCATTGACGATGAATCGGACTAATTCCGGCGCAACAAACTTCTCTCTGCTGAAACAAGCCGGAGATGTCGAAGAGAATCCTGGACCGATGGCCAAGCCTTTGTCTCAAGAAGAATCCACCCTCATTGAAAGAGCAACGGCTACAATCAACAGCATCCCCATCGCA			.
>Seq704_286_1458898_0.0002	Seq704	286	0.0002
CTCTGGGATTCTTTCCCGACCACCAGTTGGATCCATATAGTTCTAGGCGTTATATGTCCGGCGCAACAAACTTCTCTCTGCTGAAACAAGCCGGAGATGTCGAAGAGAATCCTGGACCGATGGCCAAGCCTTTGTCTCAAGAAGAATCCACCCTCATTGAAAGAGCAACGGCTACAATCAACAGCATCCCCATCTCA			.
>Seq705_286_1458898_0.0002	Seq705	286	0.0002
CTCTGGGATTCTTTCCCGACCACCAGTTGGATCCAACTTCTAAGATTCATGTTCTTTCCGGCGCAACAAACTTCTCTCTGCTGAAACAAGCCGGAGATGTCGAAGAGAATCCTGGACCGATGGCCAAGCCTTTGTCTCAAGAAGAATCCACCCTCATTGAAAGAGCAACGGCTACAATCAACAGCATCCCCATCTCT			.
>Seq706_286_1458898_0.0002	Seq706	286	0.0002
CTCTGGGATTCTTTCCCGACCACCAGTTGGATCCATCTTGTGTTCGTGGGTCGGATTCCGGCGCAACAAACTTCTCTCTGCTGAAACAAGCCGGAGATGTCGAAGAGAATCCTGGACCGATGGCCAAGCCTTTGTCTCAAGAAGAATCCACCCTCATTGAAAGAGCAACGGCTACAATCAACAGCATCCCCATCTCT			.
>Seq707_286_1458898_0.0002	Seq707	286	0.0002
CTCTGGGATTCTTTCCCGACCACCAGTTGGATCCAGATGCTTCTCGTTGGAGGAGTTCCGGCGCAACAAACTTCTCTCTGCTGAAACAAGCCGGAGATGTCGAAGAGAATCCTGGACCGATGGCCAAGCCTTTGTCTCAAGAAGAATCCACCCTCATTGAAAGAGCAACGGCTACAATCAACAGCATCCCCATCTCT			.
>Seq708_285_1458898_0.0002	Seq708	285	0.0002
CTCTGGGATTCTTTCCCGACCACCAGTTGGATCCAACGATTCGGCCTCTTAGTGTGTCCGGCGCAACAAACTTCTCTCTGCTGAAACAAGCCGGAGATGTCGAAGAGAATCCTGGACCGATGGCCAAGCCTTTGTCTCAAGAAGAATCCACCCTCATTGAAAGAGCAACGGCTACAATCAACAGCATCCCCATCTCA			.
>Seq709_285_1458898_0.0002	Seq709	285	0.0002
CTCTGGGATTCTTTCCCGACCACCAGTTGGATCCATCGATTTGTTGGAATTATGATTCCGGCGCAACAAACTTCTCTCTGCTGAAACAAGCCGGAGATGTCGAAGAGAATCCTGGACCGATGGCCAAGCCTTTGTCTCAAGAAGAATCCACCCTCATTGAAAGAGCAACGGCTACAATCAACAGCATCCCCATCTCT			.
>Seq710_285_1458898_0.0002	Seq710	285	0.0002
CTCTGGGATTCTTTCCCGACCACCAGTTGGATCCAATGAAGCGGCCTAGTCAGATGTCCGGCGCAACAAACTTCTCTCTGCTGAAACAAGCCGGAGATGTCGAAGAGAATCCTGGACCGATGGCCAAGCCTTTGTCTCAAGAAGAATCCACCCTCATTGAAAGAGCAACGGCTACAATCAACAGCATCCCCATCTCT			.
>Seq711_284_1458898_0.0002	Seq711	284	0.0002
CTCTGGGATTCTTTCCCGACCACCAGTTGGATCCATGGTGGAGTCGGAGGCTTGAGTCCGGCGCAACAAACTTCTCTCTGCTGAAACAAGCCGGAGATGTCGAAGAGAATCCTGGACCGATGGCCAAGCCTTTGTCTCAAGAAGAATCCACCCTCATTGAAAGAGCAACGGCTACAATCAACAGCATCCCCATCTCT			.
>Seq712_284_1458898_0.0002	Seq712	284	0.0002
CTCTGGGATTCTTTCCCGACCACCAGTTGGATCCATTTCCGCTGTTGCTGCCGGAGTCCGGCGCAACAAACTTCTCTCTGCTGAAACAAGCCGGAGATGTCGAAGAGAATCCTGGACCGATGGCCAAGCCTTTGTCTCAAGAAGAATCCACCCTCATTGAAAGAGCAACGGCTACAATCAACAGCATCCCCATCTCT			.
>Seq713_284_1458898_0.0002	Seq713	284	0.0002
CTCTGGGATTCTTTCCCGACCACCAGTTGGATCCAGATTGGACGCTGTGTTTTGATTCCGGCGCAACAAACTTCTCTCTGCTGAAACAAGCCGGAGATGTCGAAGAGAATCCTGGACCGATGGCCAAGCCTTTGTCTCAAGAAGAATCCACCCTCATTGAAAGAGCAACGGCTACAATCAACAGCATCCCCATCTCT			.
>Seq714_284_1458898_0.0002	Seq714	284	0.0002
CTCTGGGATTCTTTCCCGACCACCAGTTGGATCCACCTCATACGGATAAGTATCCGTCCGGCGCAACAAACTTCTCTCTGCTGAAACAAGCCGGAGATGTCGAAGAGAATCCTGGACCGATGGCCAAGCCTTTGTCTCAAGAAGAATCCACCCTCATTGAAAGAGCAACGGCTACAATCAACAGCATCCCCATCGCA			.
>Seq715_283_1458898_0.0002	Seq715	283	0.0002
CTCTGGGATTCTTTCCCGACCACCAGTTGGATCCATCTCCGTTGTGTCAGTATATTTCCGGCGCAACAAACTTCTCTCTGCTGAAACAAGCCGGAGATGTCGAAGAGAATCCTGGACCGATGGCCAAGCCTTTGTCTCAAGAAGAATCCACCCTCATTGAAAGAGCAACGGCTACAATCAACAGCATCCCCATCTCT			.
>Seq716_282_1458898_0.0002	Seq716	282	0.0002
CTCTGGGATTCTTTCCCGACCACCAGTTGGATCCACTGATTCGGGCGCATAGTGCGTCCGGCGCAACAAACTTCTCTCTGCTGAAACAAGCCGGAGATGTCGAAGAGAATCCTGGACCGATGGCCAAGCCTTTGTCTCAAGAAGAATCCACCCTCATTGAAAGAGCAACGGCTACAATCAACAGCATCCCCATCTCA			.
>Seq717_281_1458898_0.0002	Seq717	281	0.0002
CTCTGGGATTCTTTCCCGACCACCAGTTGGATCCATTTCTTCTTTCTCGGGTGGGTTCCGGCGCAACAAACTTCTCTCTGCTGAAACAAGCCGGAGATGTCGAAGAGAATCCTGGACCGATGGCCAAGCCTTTGTCTCAAGAAGAATCCACCCTCATTGAAAGAGCAACGGCTACAATCAACAGCATCCCCATCTCT			.
>Seq718_281_1458898_0.0002	Seq718	281	0.0002
CTCTGGGATTCTTTCCCGACCACCAGTTGGATCCACTGTCGAATAATTAGTATTTTTCCGGCGCAACAAACTTCTCTCTGCTGAAACAAGCCGGAGATGTCGAAGAGAATCCTGGACCGATGGCCAAGCCTTTGTCTCAAGAAGAATCCACCCTCATTGAAAGAGCAACGGCTACAATCAACAGCATCCCCATCTCA			.
>Seq719_281_1458898_0.0002	Seq719	281	0.0002
CTCTGGGATTCTTTCCCGACCACCAGTTGGATCCATCGTTGTTTCGGTTGTTGGCTTCCGGCGCAACAAACTTCTCTCTGCTGAAACAAGCCGGAGATGTCGAAGAGAATCCTGGACCGATGGCCAAGCCTTTGTCTCAAGAAGAATCCACCCTCATTGAAAGAGCAACGGCTACAATCAACAGCATCCCCATCTCT			.
>Seq720_280_1458898_0.0002	Seq720	280	0.0002
CTCTGGGATTCTTTCCCGACCACCAGTTGGATCCAGCGTTGAGGCAGTGTTATCGTTCCGGCGCAACAAACTTCTCTCTGCTGAAACAAGCCGGAGATGTCGAAGAGAATCCTGGACCGATGGCCAAGCCTTTGTCTCAAGAAGAATCCACCCTCATTGAAAGAGCAACGGCTACAATCAACAGCATCCCCATCTCA			.
>Seq721_279_1458898_0.0002	Seq721	279	0.0002
CTCTGGGATTCTTTCCCGACCACCAGTTGGATCCACGTTCTGATCGGCCGTATGATTCCGGCGCAACAAACTTCTCTCTGCTGAAACAAGCCGGAGATGTCGAAGAGAATCCTGGACCGATGGCCAAGCCTTTGTCTCAAGAAGAATCCACCCTCATTGAAAGAGCAACGGCTACAATCAACAGCATCCCCATCTCA			.
>Seq722_279_1458898_0.0002	Seq722	279	0.0002
CTCTGGGATTCTTTCCCGACCACCAGTTGGATCCACGTCTCTTCCAGCGACTCGTGAGTGGTATTTTTCCGGCGCAACAAACTTCTCTCTGCTGAAACAAGCCGGAGATGTCGAAGAGAATCCTGGACCGATGGCCAAGCCTTTGTCTCAAGAAGAATCCACCCTCATTGAAAGAGCAACGGCTACAATCAACAGCATCCCCATCTCT			.
>Seq723_278_1458898_0.0002	Seq723	278	0.0002
CTCTGGGATTCTTTCCCGACCACCAGTTGGATCCATCGCTTCAGGGGATTCGGATTTCCGGCGCAACAAACTTCTCTCTGCTGAAACAAGCCGGAGATGTCGAAGAGAATCCTGGACCGATGGCCAAGCCTTTGTCTCAAGAAGAATCCACCCTCATTGAAAGAGCAACGGCTACAATCAACAGCATCCCCATCTCA			.
>Seq724_278_1458898_0.0002	Seq724	278	0.0002
CTCTGGGATTCTTTCCCGACCACCAGTTGGATCCATGTAGGTATAGTGCGGGGTCTTCCGGCGCAACAAACTTCTCTCTGCTGAAACAAGCCGGAGATGTCGAAGAGAATCCTGGACCGATGGCCAAGCCTTTGTCTCAAGAAGAATCCACCCTCATTGAAAGAGCAACGGCTACAATCAACAGCATCCCCATCTCT			.
>Seq725_277_1458898_0.0002	Seq725	277	0.0002
CTCTGGGATTCTTTCCCGACCACCAGTTGGATCCAGTGTTTAGTGGGACTGCGCTGTCCGGCGCAACAAACTTCTCTCTGCTGAAACAAGCCGGAGATGTCGAAGAGAATCCTGGACCGATGGCCAAGCCTTTGTCTCAAGAAGAATCCACCCTCATTGAAAGAGCAACGGCTACAATCAACAGCATCCCCATCTCA			.
>Seq726_276_1458898_0.0002	Seq726	276	0.0002
CTCTGGGATTCTTTCCCGACCACCAGTTGGATCCATCGTCTCTTCCACTTGCGGTTCTTCGGACGATGTCCGGCGCAACAAACTTCTCTCTGCTGAAACAAGCCGGAGATGTCGAAGAGAATCCTGGACCGATGGCCAAGCCTTTGTCTCAAGAAGAATCCACCCTCATTGAAAGAGCAACGGCTACAATCAACAGCATCCCCATCTCT			.
>Seq727_276_1458898_0.0002	Seq727	276	0.0002
CTCTGGGATTCTTTCCCGACCACCAGTTGGATCCACCTTGGGTGTCGTTTCTGTCGTCCGGCGCAACAAACTTCTCTCTGCTGAAACAAGCCGGAGATGTCGAAGAGAATCCTGGACCGATGGCCAAGCCTTTGTCTCAAGAAGAATCCACCCTCATTGAAAGAGCAACGGCTACAATCAACAGCATCCCCATCTCT			.
>Seq728_276_1458898_0.0002	Seq728	276	0.0002
CTCTGGGATTCTTTCCCGACCACCAGTTGGATCCAAGTCTGTTTAGTTAGGCTGGTTCCGGCGCAACAAACTTCTCTCTGCTGAAACAAGCCGGAGATGTCGAAGAGAATCCTGGACCGATGGCCAAGCCTTTGTCTCAAGAAGAATCCACCCTCATTGAAAGAGCAACGGCTACAATCAACAGCATCCCCATCTCT			.
>Seq729_276_1458898_0.0002	Seq729	276	0.0002
CTCTGGGATTCTTTCCCGACCACCAGTTGGATCCATATTGGACTGTGCGTATGCATTCCGGCGCAACAAACTTCTCTCTGCTGAAACAAGCCGGAGATGTCGAAGAGAATCCTGGACCGATGGCCAAGCCTTTGTCTCAAGAAGAATCCACCCTCATTGAAAGAGCAACGGCTACAATCAACAGCATCCCCATCTCT			.
>Seq730_275_1458898_0.0002	Seq730	275	0.0002
CTCTGGGATTCTTTCCCGACCACCAGTTGGATCCAAAGTATCCGGGGCGGGGGTGGTCCGGCGCAACAAACTTCTCTCTGCTGAAACAAGCCGGAGATGTCGAAGAGAATCCTGGACCGATGGCCAAGCCTTTGTCTCAAGAAGAATCCACCCTCATTGAAAGAGCAACGGCTACAATCAACAGCATCCCCATCTCA			.
>Seq731_275_1458898_0.0002	Seq731	275	0.0002
CTCTGGGATTCTTTCCCGACCACCAGTTGGATCCATCTACTAGTCTTCATTTTTGTTCCGGCGCAACAAACTTCTCTCTGCTGAAACAAGCCGGAGATGTCGAAGAGAATCCTGGACCGATGGCCAAGCCTTTGTCTCAAGAAGAATCCACCCTCATTGAAAGAGCAACGGCTACAATCAACAGCATCCCCATCTCA			.
>Seq732_275_1458898_0.0002	Seq732	275	0.0002
CTCTGGGATTCTTTCCCGACCACCAGTTGGATCCAGCTGAGGGTCATAATCCGCTGTCCGGCGCAACAAACTTCTCTCTGCTGAAACAAGCCGGAGATGTCGAAGAGAATCCTGGACCGATGGCCAAGCCTTTGTCTCAAGAAGAATCCACCCTCATTGAAAGAGCAACGGCTACAATCAACAGCATCCCCATCTCA			.
>Seq733_274_1458898_0.0002	Seq733	274	0.0002
CTCTGGGATTCTTTCCCGACCACCAGTTGGATCCACTGTTTCGGTTGTATATGGCGTCCGGCGCAACAAACTTCTCTCTGCTGAAACAAGCCGGAGATGTCGAAGAGAATCCTGGACCGATGGCCAAGCCTTTGTCTCAAGAAGAATCCACCCTCATTGAAAGAGCAACGGCTACAATCAACAGCATCCCCATCTCT			.
>Seq734_274_1458898_0.0002	Seq734	274	0.0002
CTCTGGGATTCTTTCCCGACCACCAGTTGGATCCAATGAGTAGTATTTGTAAGCATTCCGGCGCAACAAACTTCTCTCTGCTGAAACAAGCCGGAGATGTCGAAGAGAATCCTGGACCGATGGCCAAGCCTTTGTCTCAAGAAGAATCCACCCTCATTGAAAGAGCAACGGCTACAATCAACAGCATCCCCATCTCA			.
>Seq735_273_1458898_0.0002	Seq735	273	0.0002
CTCTGGGATTCTTTCCCGACCACCAGTTGGATCCAATGAGTTGGATTAATACGATGTCCGGCGCAACAAACTTCTCTCTGCTGAAACAAGCCGGAGATGTCGAAGAGAATCCTGGACCGATGGCCAAGCCTTTGTCTCAAGAAGAATCCACCCTCATTGAAAGAGCAACGGCTACAATCAACAGCATCCCCATCGCA			.
>Seq736_272_1458898_0.0002	Seq736	272	0.0002
CTCTGGGATTCTTTCCCGACCACCAGTTGGATCCAAGTAATCCGCAGATGCCTGGGTCCGGCGCAACAAACTTCTCTCTGCTGAAACAAGCCGGAGATGTCGAAGAGAATCCTGGACCGATGGCCAAGCCTTTGTCTCAAGAAGAATCCACCCTCATTGAAAGAGCAACGGCTACAATCAACAGCATCCCCATCTCT			.
>Seq737_271_1458898_0.0002	Seq737	271	0.0002
CTCTGGGATTCTTTCCCGACCACCAGTTGGATCCACTGGCTAGGCATATTCGTCGTTCCGGCGCAACAAACTTCTCTCTGCTGAAACAAGCCGGAGATGTCGAAGAGAATCCTGGACCGATGGCCAAGCCTTTGTCTCAAGAAGAATCCACCCTCATTGAAAGAGCAACGGCTACAATCAACAGCATCCCCATCTCT			.
>Seq738_270_1458898_0.0002	Seq738	270	0.0002
CTCTGGGATTCTTTCCCGACCACCAGTTGGATCCATTTGCGACGTGTTATATGAAGTCCGGCGCAACAAACTTCTCTCTGCTGAAACAAGCCGGAGATGTCGAAGAGAATCCTGGACCGATGGCCAAGCCTTTGTCTCAAGAAGAATCCACCCTCATTGAAAGAGCAACGGCTACAATCAACAGCATCCCCATCTCA			.
>Seq739_270_1458898_0.0002	Seq739	270	0.0002
CTCTGGGATTCTTTCCCGACCACCAGTTGGATCCACTGAAGAATCATAGGTATAATTCCGGCGCAACAAACTTCTCTCTGCTGAAACAAGCCGGAGATGTCGAAGAGAATCCTGGACCGATGGCCAAGCCTTTGTCTCAAGAAGAATCCACCCTCATTGAAAGAGCAACGGCTACAATCAACAGCATCCCCATCGCA			.
>Seq740_269_1458898_0.0002	Seq740	269	0.0002
CTCTGGGATTCTTTCCCGACCACCAGTTGGATCCAATTAGGGAGAGGACTTCTTGGTCCGGCGCAACAAACTTCTCTCTGCTGAAACAAGCCGGAGATGTCGAAGAGAATCCTGGACCGATGGCCAAGCCTTTGTCTCAAGAAGAATCCACCCTCATTGAAAGAGCAACGGCTACAATCAACAGCATCCCCATCTCT			.
>Seq741_269_1458898_0.0002	Seq741	269	0.0002
CTCTGGGATTCTTTCCCGACCACCAGTTGGATCCAACTAGTATGATGAGGATGTTGTCCGGCGCAACAAACTTCTCTCTGCTGAAACAAGCCGGAGATGTCGAAGAGAATCCTGGACCGATGGCCAAGCCTTTGTCTCAAGAAGAATCCACCCTCATTGAAAGAGCAACGGCTACAATCAACAGCATCCCCATCGCA			.
>Seq742_269_1458898_0.0002	Seq742	269	0.0002
CTCTGGGATTCTTTCCCGACCACCAGTTGGATCCATGTGGTAATGTGGCTTCTTGGTCCGGCGCAACAAACTTCTCTCTGCTGAAACAAGCCGGAGATGTCGAAGAGAATCCTGGACCGATGGCCAAGCCTTTGTCTCAAGAAGAATCCACCCTCATTGAAAGAGCAACGGCTACAATCAACAGCATCCCCATCTCT			.
>Seq743_269_1458898_0.0002	Seq743	269	0.0002
CTCTGGGATTCTTTCCCGACCACCAGTTGGATCCAGCGTTGAGTGCTTTGTTGGAGTCCGGCGCAACAAACTTCTCTCTGCTGAAACAAGCCGGAGATGTCGAAGAGAATCCTGGACCGATGGCCAAGCCTTTGTCTCAAGAAGAATCCACCCTCATTGAAAGAGCAACGGCTACAATCAACAGCATCCCCATCTCT			.
>Seq744_268_1458898_0.0002	Seq744	268	0.0002
CTCTGGGATTCTTTCCCGACCACCAGTTGGATCCAAGTAATGTTTCTATTACTCAGTCCGGCGCAACAAACTTCTCTCTGCTGAAACAAGCCGGAGATGTCGAAGAGAATCCTGGACCGATGGCCAAGCCTTTGTCTCAAGAAGAATCCACCCTCATTGAAAGAGCAACGGCTACAATCAACAGCATCCCCATCTCT			.
>Seq745_268_1458898_0.0002	Seq745	268	0.0002
CTCTGGGATTCTTTCCCGACCACCAGTTGGATCCATGTGTTATGTATGCTTCTTCTTCCGGCGCAACAAACTTCTCTCTGCTGAAACAAGCCGGAGATGTCGAAGAGAATCCTGGACCGATGGCCAAGCCTTTGTCTCAAGAAGAATCCACCCTCATTGAAAGAGCAACGGCTACAATCAACAGCATCCCCATCTCT			.
>Seq746_268_1458898_0.0002	Seq746	268	0.0002
CTCTGGGATTCTTTCCCGACCACCAGTTGGATCCAAATTAGCGTAACTTTCCGGCGCAACAAACTTCTCTCTGCTGAAACAAGCCGGAGATGTCGAAGAGAATCCTGGACCGATGGCCAAGCCTTTGTCTCAAGAAGAATCCACCCTCATTGAAAGAGCAACGGCTACAATCAACAGCATCCCCATCTCA			.
>Seq747_268_1458898_0.0002	Seq747	268	0.0002
CTCTGGGATTCTTTCCCGACCACCAGTTGGATCCATTGGGTGATATTCGTTGGAAGTCCGGCGCAACAAACTTCTCTCTGCTGAAACAAGCCGGAGATGTCGAAGAGAATCCTGGACCGATGGCCAAGCCTTTGTCTCAAGAAGAATCCACCCTCATTGAAAGAGCAACGGCTACAATCAACAGCATCCCCATCGCA			.
>Seq748_268_1458898_0.0002	Seq748	268	0.0002
CTCTGGGATTCTTTCCCGACCACCAGTTGGATCCATCGTCTCTTCCATTTAAGAGGTTTTATGATCATTCCGGCGCAACAAACTTCTCTCTGCTGAAACAAGCCGGAGATGTCGAAGAGAATCCTGGACCGATGGCCAAGCCTTTGTCTCAAGAAGAATCCACCCTCATTGAAAGAGCAACGGCTACAATCAACAGCATCCCCATCTCT			.
>Seq749_267_1458898_0.0002	Seq749	267	0.0002
CTCTGGGATTCTTTCCCGACCACCAGTTGGATCCAATTTCGCCGATGTGTACGATGTCCGGCGCAACAAACTTCTCTCTGCTGAAACAAGCCGGAGATGTCGAAGAGAATCCTGGACCGATGGCCAAGCCTTTGTCTCAAGAAGAATCCACCCTCATTGAAAGAGCAACGGCTACAATCAACAGCATCCCCATCTCT			.
>Seq750_267_1458898_0.0002	Seq750	267	0.0002
CTCTGGGATTCTTTCCCGACCACCAGTTGGATCCATGGGTGAGGACTAATTCTAAGTCCGGCGCAACAAACTTCTCTCTGCTGAAACAAGCCGGAGATGTCGAAGAGAATCCTGGACCGATGGCCAAGCCTTTGTCTCAAGAAGAATCCACCCTCATTGAAAGAGCAACGGCTACAATCAACAGCATCCCCATCTCA			.
>Seq751_267_1458898_0.0002	Seq751	267	0.0002
CTCTGGGATTCTTTCCCGACCACCAGTTGGATCCATTTCTGCCGCCTAATCAGATGTCCGGCGCAACAAACTTCTCTCTGCTGAAACAAGCCGGAGATGTCGAAGAGAATCCTGGACCGATGGCCAAGCCTTTGTCTCAAGAAGAATCCACCCTCATTGAAAGAGCAACGGCTACAATCAACAGCATCCCCATCTCT			.
>Seq752_267_1458898_0.0002	Seq752	267	0.0002
CTCTGGGATTCTTTCCCGACCACCAGTTGGATCCATGGAAGGTGTGTATGTTGTCTTCCGGCGCAACAAACTTCTCTCTGCTGAAACAAGCCGGAGATGTCGAAGAGAATCCTGGACCGATGGCCAAGCCTTTGTCTCAAGAAGAATCCACCCTCATTGAAAGAGCAACGGCTACAATCAACAGCATCCCCATCTCT			.
>Seq753_266_1458898_0.0002	Seq753	266	0.0002
CTCTGGGATTCTTTCCCGACCACCAGTTGGATCCACCGATGATTAAGGATAAGATGTCCGGCGCAACAAACTTCTCTCTGCTGAAACAAGCCGGAGATGTCGAAGAGAATCCTGGACCGATGGCCAAGCCTTTGTCTCAAGAAGAATCCACCCTCATTGAAAGAGCAACGGCTACAATCAACAGCATCCCCATCTCT			.
>Seq754_266_1458898_0.0002	Seq754	266	0.0002
CTCTGGGATTCTTTCCCGACCACCAGTTGGATCCAGTGATGGATAGGGAGCAGACGTCCGGCGCAACAAACTTCTCTCTGCTGAAACAAGCCGGAGATGTCGAAGAGAATCCTGGACCGATGGCCAAGCCTTTGTCTCAAGAAGAATCCACCCTCATTGAAAGAGCAACGGCTACAATCAACAGCATCCCCATCTCT			.
>Seq755_266_1458898_0.0002	Seq755	266	0.0002
CTCTGGGATTCTTTCCCGACCACCAGTTGGATCCAGATGGGAATTGTATGTTGTAGTCCGGCGCAACAAACTTCTCTCTGCTGAAACAAGCCGGAGATGTCGAAGAGAATCCTGGACCGATGGCCAAGCCTTTGTCTCAAGAAGAATCCACCCTCATTGAAAGAGCAACGGCTACAATCAACAGCATCCCCATCTCT			.
>Seq756_266_1458898_0.0002	Seq756	266	0.0002
CTCTGGGATTCTTTCCCGACCACCAGTTGGATCCATTGCCGCGTAGGTAGAGGCATTCCGGCGCAACAAACTTCTCTCTGCTGAAACAAGCCGGAGATGTCGAAGAGAATCCTGGACCGATGGCCAAGCCTTTGTCTCAAGAAGAATCCACCCTCATTGAAAGAGCAACGGCTACAATCAACAGCATCCCCATCTCA			.
>Seq757_265_1458898_0.0002	Seq757	265	0.0002
CTCTGGGATTCTTTCCCGACCACCAGTTGGATCCATTTAAGCTGATGCGTACTACGTCCGGCGCAACAAACTTCTCTCTGCTGAAACAAGCCGGAGATGTCGAAGAGAATCCTGGACCGATGGCCAAGCCTTTGTCTCAAGAAGAATCCACCCTCATTGAAAGAGCAACGGCTACAATCAACAGCATCCCCATCGCA			.
>Seq758_264_1458898_0.0002	Seq758	264	0.0002
CTCTGGGATTCTTTCCCGACCACCAGTTGGATCCACCGACTTATTATTCTGGGTGGTCCGGCGCAACAAACTTCTCTCTGCTGAAACAAGCCGGAGATGTCGAAGAGAATCCTGGACCGATGGCCAAGCCTTTGTCTCAAGAAGAATCCACCCTCATTGAAAGAGCAACGGCTACAATCAACAGCATCCCCATCTCT			.
>Seq759_263_1458898_0.0002	Seq759	263	0.0002
CTCTGGGATTCTTTCCCGACCACCAGTTGGATCCAATTCTGCGTTAGTTGCCTAGGTCCGGCGCAACAAACTTCTCTCTGCTGAAACAAGCCGGAGATGTCGAAGAGAATCCTGGACCGATGGCCAAGCCTTTGTCTCAAGAAGAATCCACCCTCATTGAAAGAGCAACGGCTACAATCAACAGCATCCCCATCTCT			.
>Seq760_262_1458898_0.0002	Seq760	262	0.0002
CTCTGGGATTCTTTCCCGACCACCAGTTGGATCCAGCGAGTTATTGGTGGCGGCATTCCGGCGCAACAAACTTCTCTCTGCTGAAACAAGCCGGAGATGTCGAAGAGAATCCTGGACCGATGGCCAAGCCTTTGTCTCAAGAAGAATCCACCCTCATTGAAAGAGCAACGGCTACAATCAACAGCATCCCCATCTCT			.
>Seq761_262_1458898_0.0002	Seq761	262	0.0002
CTCTGGGATTCTTTCCCGACCACCAGTTGGATCCAGTTTATGGGTGTTGTTCTGCTTCCGGCGCAACAAACTTCTCTCTGCTGAAACAAGCCGGAGATGTCGAAGAGAATCCTGGACCGATGGCCAAGCCTTTGTCTCAAGAAGAATCCACCCTCATTGAAAGAGCAACGGCTACAATCAACAGCATCCCCATCTCA			.
>Seq762_261_1458898_0.0002	Seq762	261	0.0002
CTCTGGGATTCTTTCCCGACCACCAGTTGGATCCATCTATGAATCTTCCGAATAATTCCGGCGCAACAAACTTCTCTCTGCTGAAACAAGCCGGAGATGTCGAAGAGAATCCTGGACCGATGGCCAAGCCTTTGTCTCAAGAAGAATCCACCCTCATTGAAAGAGCAACGGCTACAATCAACAGCATCCCCATCGCA			.
>Seq763_261_1458898_0.0002	Seq763	261	0.0002
CTCTGGGATTCTTTCCCGACCACCAGTTGGATCCAACGCGGTCGCCGCAGCAGATTTCCGGCGCAACAAACTTCTCTCTGCTGAAACAAGCCGGAGATGTCGAAGAGAATCCTGGACCGATGGCCAAGCCTTTGTCTCAAGAAGAATCCACCCTCATTGAAAGAGCAACGGCTACAATCAACAGCATCCCCATCTCT			.
>Seq764_261_1458898_0.0002	Seq764	261	0.0002
CTCTGGGATTCTTTCCCGACCACCAGTTGGATCCAAATCCTATTATTACTACTTGGTCCGGCGCAACAAACTTCTCTCTGCTGAAACAAGCCGGAGATGTCGAAGAGAATCCTGGACCGATGGCCAAGCCTTTGTCTCAAGAAGAATCCACCCTCATTGAAAGAGCAACGGCTACAATCAACAGCATCCCCATCGCA			.
>Seq765_260_1458898_0.0002	Seq765	260	0.0002
CTCTGGGATTCTTTCCCGACCACCAGTTGGATCCACAGTGGTTTTGTACGATGTTTTCCGGCGCAACAAACTTCTCTCTGCTGAAACAAGCCGGAGATGTCGAAGAGAATCCTGGACCGATGGCCAAGCCTTTGTCTCAAGAAGAATCCACCCTCATTGAAAGAGCAACGGCTACAATCAACAGCATCCCCATCTCT			.
>Seq766_260_1458898_0.0002	Seq766	260	0.0002
CTCTGGGATTCTTTCCCGACCACCAGTTGGATCCAGAGTCTTTTCGTAGGTAGTTGTCCGGCGCAACAAACTTCTCTCTGCTGAAACAAGCCGGAGATGTCGAAGAGAATCCTGGACCGATGGCCAAGCCTTTGTCTCAAGAAGAATCCACCCTCATTGAAAGAGCAACGGCTACAATCAACAGCATCCCCATCTCT			.
>Seq767_259_1458898_0.0002	Seq767	259	0.0002
CTCTGGGATTCTTTCCCGACCACCAGTTGGATCCATAGACTCATGCTATTAAGAGTTCCGGCGCAACAAACTTCTCTCTGCTGAAACAAGCCGGAGATGTCGAAGAGAATCCTGGACCGATGGCCAAGCCTTTGTCTCAAGAAGAATCCACCCTCATTGAAAGAGCAACGGCTACAATCAACAGCATCCCCATCTCT			.
>Seq768_259_1458898_0.0002	Seq768	259	0.0002
CTCTGGGATTCTTTCCCGACCACCAGTTGGATCCATATAAGCAGCAGACGCTGTGGTCCGGCGCAACAAACTTCTCTCTGCTGAAACAAGCCGGAGATGTCGAAGAGAATCCTGGACCGATGGCCAAGCCTTTGTCTCAAGAAGAATCCACCCTCATTGAAAGAGCAACGGCTACAATCAACAGCATCCCCATCTCA			.
>Seq769_259_1458898_0.0002	Seq769	259	0.0002
CTCTGGGATTCTTTCCCGACCACCAGTTGGATCCATAGGCTAGTAATACTAAGCAGTCCGGCGCAACAAACTTCTCTCTGCTGAAACAAGCCGGAGATGTCGAAGAGAATCCTGGACCGATGGCCAAGCCTTTGTCTCAAGAAGAATCCACCCTCATTGAAAGAGCAACGGCTACAATCAACAGCATCCCCATCTCT			.
>Seq770_259_1458898_0.0002	Seq770	259	0.0002
CTCTGGGATTCTTTCCCGACCACCAGTTGGATCCAGAGTCTAGGAAGTAGTGGCCGTCCGGCGCAACAAACTTCTCTCTGCTGAAACAAGCCGGAGATGTCGAAGAGAATCCTGGACCGATGGCCAAGCCTTTGTCTCAAGAAGAATCCACCCTCATTGAAAGAGCAACGGCTACAATCAACAGCATCCCCATCTCT			.
>Seq771_259_1458898_0.0002	Seq771	259	0.0002
CTCTGGGATTCTTTCCCGACCACCAGTTGGATCCATTGAATCGGACTTGGAGGAAGTCCGGCGCAACAAACTTCTCTCTGCTGAAACAAGCCGGAGATGTCGAAGAGAATCCTGGACCGATGGCCAAGCCTTTGTCTCAAGAAGAATCCACCCTCATTGAAAGAGCAACGGCTACAATCAACAGCATCCCCATCTCA			.
>Seq772_259_1458898_0.0002	Seq772	259	0.0002
CTCTGGGATTCTTTCCCGACCACCAGTTGGATCCATGGCTGAATACTACTCATCGTTCCGGCGCAACAAACTTCTCTCTGCTGAAACAAGCCGGAGATGTCGAAGAGAATCCTGGACCGATGGCCAAGCCTTTGTCTCAAGAAGAATCCACCCTCATTGAAAGAGCAACGGCTACAATCAACAGCATCCCCATCTCT			.
>Seq773_258_1458898_0.0002	Seq773	258	0.0002
CTCTGGGATTCTTTCCCGACCACCAGTTGGATCCAGTTACTCTGTGGAATATTTTGTCCGGCGCAACAAACTTCTCTCTGCTGAAACAAGCCGGAGATGTCGAAGAGAATCCTGGACCGATGGCCAAGCCTTTGTCTCAAGAAGAATCCACCCTCATTGAAAGAGCAACGGCTACAATCAACAGCATCCCCATCTCA			.
>Seq774_258_1458898_0.0002	Seq774	258	0.0002
CTCTGGGATTCTTTCCCGACCACCAGTTGGATCCATATACGGTTATTGCGTAGAGTTCCGGCGCAACAAACTTCTCTCTGCTGAAACAAGCCGGAGATGTCGAAGAGAATCCTGGACCGATGGCCAAGCCTTTGTCTCAAGAAGAATCCACCCTCATTGAAAGAGCAACGGCTACAATCAACAGCATCCCCATCTCA			.
>Seq775_258_1458898_0.0002	Seq775	258	0.0002
CTCTGGGATTCTTTCCCGACCACCAGTTGGATCCATGTTGGAAGGATAATCTTCGGTCCGGCGCAACAAACTTCTCTCTGCTGAAACAAGCCGGAGATGTCGAAGAGAATCCTGGACCGATGGCCAAGCCTTTGTCTCAAGAAGAATCCACCCTCATTGAAAGAGCAACGGCTACAATCAACAGCATCCCCATCTCT			.
>Seq776_258_1458898_0.0002	Seq776	258	0.0002
CTCTGGGATTCTTTCCCGACCACCAGTTGGATCCAAATAAGGCGTATTGGCGTGTGTCCGGCGCAACAAACTTCTCTCTGCTGAAACAAGCCGGAGATGTCGAAGAGAATCCTGGACCGATGGCCAAGCCTTTGTCTCAAGAAGAATCCACCCTCATTGAAAGAGCAACGGCTACAATCAACAGCATCCCCATCTCA			.
>Seq777_258_1458898_0.0002	Seq777	258	0.0002
CTCTGGGATTCTTTCCCGACCACCAGTTGGATCCACTTGGTTTGACTTTGTAGGGTTCCGGCGCAACAAACTTCTCTCTGCTGAAACAAGCCGGAGATGTCGAAGAGAATCCTGGACCGATGGCCAAGCCTTTGTCTCAAGAAGAATCCACCCTCATTGAAAGAGCAACGGCTACAATCAACAGCATCCCCATCTCT			.
>Seq778_258_1458898_0.0002	Seq778	258	0.0002
CTCTGGGATTCTTTCCCGACCACCAGTTGGATCCATCGGCGCGTCATCGTAATGTTTCCGGCGCAACAAACTTCTCTCTGCTGAAACAAGCCGGAGATGTCGAAGAGAATCCTGGACCGATGGCCAAGCCTTTGTCTCAAGAAGAATCCACCCTCATTGAAAGAGCAACGGCTACAATCAACAGCATCCCCATCGCA			.
>Seq779_258_1458898_0.0002	Seq779	258	0.0002
CTCTGGGATTCTTTCCCGACCACCAGTTGGATCCAACTGTGATGAGTGTTCCTGTTTCCGGCGCAACAAACTTCTCTCTGCTGAAACAAGCCGGAGATGTCGAAGAGAATCCTGGACCGATGGCCAAGCCTTTGTCTCAAGAAGAATCCACCCTCATTGAAAGAGCAACGGCTACAATCAACAGCATCCCCATCTCT			.
>Seq780_258_1458898_0.0002	Seq780	258	0.0002
CTCTGGGATTCTTTCCCGACCACCAGTTGGATCCAAAGGTGAAGTCTCGGTCCGGCGCAACAAACTTCTCTCTGCTGAAACAAGCCGGAGATGTCGAAGAGAATCCTGGACCGATGGCCAAGCCTTTGTCTCAAGAAGAATCCACCCTCATTGAAAGAGCAACGGCTACAATCAACAGCATCCCCATCTCT			.
>Seq781_257_1458898_0.0002	Seq781	257	0.0002
CTCTGGGATTCTTTCCCGACCACCAGTTGGATCCAGCGGTGTCTGTGCAGTATACCGGCGCAACAAACTTCTCTCTGCTGAAACAAGCCGGAGATGTCGAAGAGAATCCTGGACCGATGGCCAAGCCTTTGTCTCAAGAAGAATCCACCCTCATTGAAAGAGCAACGGCTACAATCAACAGCATCCCCATCTCT			.
>Seq782_256_1458898_0.0002	Seq782	256	0.0002
CTCTGGGATTCTTTCCCGACCACCAGTTGGATCCATCGAAGAGTGATTCTCCGATTTCCGGCGCAACAAACTTCTCTCTGCTGAAACAAGCCGGAGATGTCGAAGAGAATCCTGGACCGATGGCCAAGCCTTTGTCTCAAGAAGAATCCACCCTCATTGAAAGAGCAACGGCTACAATCAACAGCATCCCCATCTCA			.
>Seq783_256_1458898_0.0002	Seq783	256	0.0002
CTCTGGGATTCTTTCCCGACCACCAGTTGGATCCAACGATGCCGTTTCCTAAGACGTCCGGCGCAACAAACTTCTCTCTGCTGAAACAAGCCGGAGATGTCGAAGAGAATCCTGGACCGATGGCCAAGCCTTTGTCTCAAGAAGAATCCACCCTCATTGAAAGAGCAACGGCTACAATCAACAGCATCCCCATCTCT			.
>Seq784_256_1458898_0.0002	Seq784	256	0.0002
CTCTGGGATTCTTTCCCGACCACCAGTTGGATCCAATTTGTCTTGGGCAGCGGATTTCCGGCGCAACAAACTTCTCTCTGCTGAAACAAGCCGGAGATGTCGAAGAGAATCCTGGACCGATGGCCAAGCCTTTGTCTCAAGAAGAATCCACCCTCATTGAAAGAGCAACGGCTACAATCAACAGCATCCCCATCTCA			.
>Seq785_256_1458898_0.0002	Seq785	256	0.0002
CTCTGGGATTCTTTCCCGACCACCAGTTGGATCCATATGGTTAGGAGTAGTGGCCGTCCGGCGCAACAAACTTCTCTCTGCTGAAACAAGCCGGAGATGTCGAAGAGAATCCTGGACCGATGGCCAAGCCTTTGTCTCAAGAAGAATCCACCCTCATTGAAAGAGCAACGGCTACAATCAACAGCATCCCCATCTCT			.
>Seq786_256_1458898_0.0002	Seq786	256	0.0002
CTCTGGGATTCTTTCCCGACCACCAGTTGGATCCATTGATTATTAGGAGGACGAAGTCCGGCGCAACAAACTTCTCTCTGCTGAAACAAGCCGGAGATGTCGAAGAGAATCCTGGACCGATGGCCAAGCCTTTGTCTCAAGAAGAATCCACCCTCATTGAAAGAGCAACGGCTACAATCAACAGCATCCCCATCGCA			.
>Seq787_256_1458898_0.0002	Seq787	256	0.0002
CTCTGGGATTCTTTCCCGACCACCAGTTGGATCCATGTGAGTGGGTGACGTCGACTTCCGGCGCAACAAACTTCTCTCTGCTGAAACAAGCCGGAGATGTCGAAGAGAATCCTGGACCGATGGCCAAGCCTTTGTCTCAAGAAGAATCCACCCTCATTGAAAGAGCAACGGCTACAATCAACAGCATCCCCATCTCA			.
>Seq788_255_1458898_0.0002	Seq788	255	0.0002
CTCTGGGATTCTTTCCCGACCACCAGTTGGATCCACCGAGGATTCAGTGGTGTCCGTCCGGCGCAACAAACTTCTCTCTGCTGAAACAAGCCGGAGATGTCGAAGAGAATCCTGGACCGATGGCCAAGCCTTTGTCTCAAGAAGAATCCACCCTCATTGAAAGAGCAACGGCTACAATCAACAGCATCCCCATCTCT			.
>Seq789_255_1458898_0.0002	Seq789	255	0.0002
CTCTGGGATTCTTTCCCGACCACCAGTTGGATCCATGGAATCCTCCTTCTAATATTTCCGGCGCAACAAACTTCTCTCTGCTGAAACAAGCCGGAGATGTCGAAGAGAATCCTGGACCGATGGCCAAGCCTTTGTCTCAAGAAGAATCCACCCTCATTGAAAGAGCAACGGCTACAATCAACAGCATCCCCATCTCT			.
>Seq790_255_1458898_0.0002	Seq790	255	0.0002
CTCTGGGATTCTTTCCCGACCACCAGTTGGATCCACATCTTGTTCTTACGAATATTTCCGGCGCAACAAACTTCTCTCTGCTGAAACAAGCCGGAGATGTCGAAGAGAATCCTGGACCGATGGCCAAGCCTTTGTCTCAAGAAGAATCCACCCTCATTGAAAGAGCAACGGCTACAATCAACAGCATCCCCATCTCT			.
>Seq791_254_1458898_0.0002	Seq791	254	0.0002
CTCTGGGATTCTTTCCCGACCACCAGTTGGATCCAATTAATAGTGGTGATTCTACTTCCGGCGCAACAAACTTCTCTCTGCTGAAACAAGCCGGAGATGTCGAAGAGAATCCTGGACCGATGGCCAAGCCTTTGTCTCAAGAAGAATCCACCCTCATTGAAAGAGCAACGGCTACAATCAACAGCATCCCCATCTCT			.
>Seq792_254_1458898_0.0002	Seq792	254	0.0002
CTCTGGGATTCTTTCCCGACCACCAGTTGGATCCAAGGGCGCAGTTTAGTATTCCTTCCGGCGCAACAAACTTCTCTCTGCTGAAACAAGCCGGAGATGTCGAAGAGAATCCTGGACCGATGGCCAAGCCTTTGTCTCAAGAAGAATCCACCCTCATTGAAAGAGCAACGGCTACAATCAACAGCATCCCCATCTCT			.
>Seq793_254_1458898_0.0002	Seq793	254	0.0002
CTCTGGGATTCTTTCCCGACCACCAGTTGGATCCATCTATTATTTCTAATTTTGGGTCCGGCGCAACAAACTTCTCTCTGCTGAAACAAGCCGGAGATGTCGAAGAGAATCCTGGACCGATGGCCAAGCCTTTGTCTCAAGAAGAATCCACCCTCATTGAAAGAGCAACGGCTACAATCAACAGCATCCCCATCTCT			.
>Seq794_253_1458898_0.0002	Seq794	253	0.0002
CTCTGGGATTCTTTCCCGACCACCAGTTGGATCCAAAGATGTTTGCTACTCGGGCGTCCGGCGCAACAAACTTCTCTCTGCTGAAACAAGCCGGAGATGTCGAAGAGAATCCTGGACCGATGGCCAAGCCTTTGTCTCAAGAAGAATCCACCCTCATTGAAAGAGCAACGGCTACAATCAACAGCATCCCCATCTCT			.
>Seq795_253_1458898_0.0002	Seq795	253	0.0002
CTCTGGGATTCTTTCCCGACCACCAGTTGGATCCAACTTGGTGTACTCTTCAGCGTTCCGGCGCAACAAACTTCTCTCTGCTGAAACAAGCCGGAGATGTCGAAGAGAATCCTGGACCGATGGCCAAGCCTTTGTCTCAAGAAGAATCCACCCTCATTGAAAGAGCAACGGCTACAATCAACAGCATCCCCATCTCT			.
>Seq796_253_1458898_0.0002	Seq796	253	0.0002
CTCTGGGATTCTTTCCCGACCACCAGTTGGATCCACGTCGTAAGATGCCTCATGATTCCGGCGCAACAAACTTCTCTCTGCTGAAACAAGCCGGAGATGTCGAAGAGAATCCTGGACCGATGGCCAAGCCTTTGTCTCAAGAAGAATCCACCCTCATTGAAAGAGCAACGGCTACAATCAACAGCATCCCCATCTCA			.
>Seq797_253_1458898_0.0002	Seq797	253	0.0002
CTCTGGGATTCTTTCCCGACCACCAGTTGGATCCATGTTTTCGGCGGCATAATATGTCCGGCGCAACAAACTTCTCTCTGCTGAAACAAGCCGGAGATGTCGAAGAGAATCCTGGACCGATGGCCAAGCCTTTGTCTCAAGAAGAATCCACCCTCATTGAAAGAGCAACGGCTACAATCAACAGCATCCCCATCTCT			.
>Seq798_253_1458898_0.0002	Seq798	253	0.0002
CTCTGGGATTCTTTCCCGACCACCAGTTGGATCCATCTATGCATTGTAGTAGGGAGTCCGGCGCAACAAACTTCTCTCTGCTGAAACAAGCCGGAGATGTCGAAGAGAATCCTGGACCGATGGCCAAGCCTTTGTCTCAAGAAGAATCCACCCTCATTGAAAGAGCAACGGCTACAATCAACAGCATCCCCATCGCA			.
>Seq799_252_1458898_0.0002	Seq799	252	0.0002
CTCTGGGATTCTTTCCCGACCACCAGTTGGATCCATCGATGTTGCATATGAGGACGTCCGGCGCAACAAACTTCTCTCTGCTGAAACAAGCCGGAGATGTCGAAGAGAATCCTGGACCGATGGCCAAGCCTTTGTCTCAAGAAGAATCCACCCTCATTGAAAGAGCAACGGCTACAATCAACAGCATCCCCATCTCT			.
>Seq800_252_1458898_0.0002	Seq800	252	0.0002
CTCTGGGATTCTTTCCCGACCACCAGTTGGATCCAGGGTTGGGTTTGTCGGCTAGTCCGGCGCAACAAACTTCTCTCTGCTGAAACAAGCCGGAGATGTCGAAGAGAATCCTGGACCGATGGCCAAGCCTTTGTCTCAAGAAGAATCCACCCTCATTGAAAGAGCAACGGCTACAATCAACAGCATCCCCATCTCA			.
>Seq801_251_1458898_0.0002	Seq801	251	0.0002
CTCTGGGATTCTTTCCCGACCACCAGTTGGATCCATCGCATCGTTCGACTGATGTTTCCGGCGCAACAAACTTCTCTCTGCTGAAACAAGCCGGAGATGTCGAAGAGAATCCTGGACCGATGGCCAAGCCTTTGTCTCAAGAAGAATCCACCCTCATTGAAAGAGCAACGGCTACAATCAACAGCATCCCCATCTCT			.
>Seq802_251_1458898_0.0002	Seq802	251	0.0002
CTCTGGGATTCTTTCCCGACCACCAGTTGGATCCAATTATTAATGATATGACTGTTTCCGGCGCAACAAACTTCTCTCTGCTGAAACAAGCCGGAGATGTCGAAGAGAATCCTGGACCGATGGCCAAGCCTTTGTCTCAAGAAGAATCCACCCTCATTGAAAGAGCAACGGCTACAATCAACAGCATCCCCATCTCT			.
>Seq803_250_1458898_0.0002	Seq803	250	0.0002
CTCTGGGATTCTTTCCCGACCACCAGTTGGATCCATTGTCTGGTCTGCTGTATCTTTCCGGCGCAACAAACTTCTCTCTGCTGAAACAAGCCGGAGATGTCGAAGAGAATCCTGGACCGATGGCCAAGCCTTTGTCTCAAGAAGAATCCACCCTCATTGAAAGAGCAACGGCTACAATCAACAGCATCCCCATCTCA			.
>Seq804_249_1458898_0.0002	Seq804	249	0.0002
CTCTGGGATTCTTTCCCGACCACCAGTTGGATCCAACGACTAAGACGCAGAATGATTCCGGCGCAACAAACTTCTCTCTGCTGAAACAAGCCGGAGATGTCGAAGAGAATCCTGGACCGATGGCCAAGCCTTTGTCTCAAGAAGAATCCACCCTCATTGAAAGAGCAACGGCTACAATCAACAGCATCCCCATCTCT			.
>Seq805_249_1458898_0.0002	Seq805	249	0.0002
CTCTGGGATTCTTTCCCGACCACCAGTTGGATCCATAGGCTTGGATGTTGATGACGTCCGGCGCAACAAACTTCTCTCTGCTGAAACAAGCCGGAGATGTCGAAGAGAATCCTGGACCGATGGCCAAGCCTTTGTCTCAAGAAGAATCCACCCTCATTGAAAGAGCAACGGCTACAATCAACAGCATCCCCATCTCA			.
>Seq806_248_1458898_0.0002	Seq806	248	0.0002
CTCTGGGATTCTTTCCCGACCACCAGTTGGATCCATATACGTTGCTTGATAAGCCGTCCGGCGCAACAAACTTCTCTCTGCTGAAACAAGCCGGAGATGTCGAAGAGAATCCTGGACCGATGGCCAAGCCTTTGTCTCAAGAAGAATCCACCCTCATTGAAAGAGCAACGGCTACAATCAACAGCATCCCCATCTCT			.
>Seq807_248_1458898_0.0002	Seq807	248	0.0002
CTCTGGGATTCTTTCCCGACCACCAGTTGGATCCATTTTGTAGGACGAGGCTTGTGTCCGGCGCAACAAACTTCTCTCTGCTGAAACAAGCCGGAGATGTCGAAGAGAATCCTGGACCGATGGCCAAGCCTTTGTCTCAAGAAGAATCCACCCTCATTGAAAGAGCAACGGCTACAATCAACAGCATCCCCATCGCA			.
>Seq808_247_1458898_0.0002	Seq808	247	0.0002
CTCTGGGATTCTTTCCCGACCACCAGTTGGATCCAGTTAGGTAGATGTGTATGTGGTCCGGCGCAACAAACTTCTCTCTGCTGAAACAAGCCGGAGATGTCGAAGAGAATCCTGGACCGATGGCCAAGCCTTTGTCTCAAGAAGAATCCACCCTCATTGAAAGAGCAACGGCTACAATCAACAGCATCCCCATCTCA			.
>Seq809_247_1458898_0.0002	Seq809	247	0.0002
CTCTGGGATTCTTTCCCGACCACCAGTTGGATCCATCTGGTTCTTTTGCGAGGAGGTCCGGCGCAACAAACTTCTCTCTGCTGAAACAAGCCGGAGATGTCGAAGAGAATCCTGGACCGATGGCCAAGCCTTTGTCTCAAGAAGAATCCACCCTCATTGAAAGAGCAACGGCTACAATCAACAGCATCCCCATCTCT			.
>Seq810_247_1458898_0.0002	Seq810	247	0.0002
CTCTGGGATTCTTTCCCGACCACCAGTTGGATCCACCGAATCATCGGCTTTATTTTTCCGGCGCAACAAACTTCTCTCTGCTGAAACAAGCCGGAGATGTCGAAGAGAATCCTGGACCGATGGCCAAGCCTTTGTCTCAAGAAGAATCCACCCTCATTGAAAGAGCAACGGCTACAATCAACAGCATCCCCATCTCT			.
>Seq811_247_1458898_0.0002	Seq811	247	0.0002
CTCTGGGATTCTTTCCCGACCACCAGTTGGATCCATGGGCGCATAGTACTTGGGTGTCCGGCGCAACAAACTTCTCTCTGCTGAAACAAGCCGGAGATGTCGAAGAGAATCCTGGACCGATGGCCAAGCCTTTGTCTCAAGAAGAATCCACCCTCATTGAAAGAGCAACGGCTACAATCAACAGCATCCCCATCTCT			.
>Seq812_246_1458898_0.0002	Seq812	246	0.0002
CTCTGGGATTCTTTCCCGACCACCAGTTGGATCCATTTCTGCGTAAGGAGTAGGAGTCCGGCGCAACAAACTTCTCTCTGCTGAAACAAGCCGGAGATGTCGAAGAGAATCCTGGACCGATGGCCAAGCCTTTGTCTCAAGAAGAATCCACCCTCATTGAAAGAGCAACGGCTACAATCAACAGCATCCCCATCTCT			.
>Seq813_245_1458898_0.0002	Seq813	245	0.0002
CTCTGGGATTCTTTCCCGACCACCAGTTGGATCCAGCTAGTATGTCTTCTACTTTTTCCGGCGCAACAAACTTCTCTCTGCTGAAACAAGCCGGAGATGTCGAAGAGAATCCTGGACCGATGGCCAAGCCTTTGTCTCAAGAAGAATCCACCCTCATTGAAAGAGCAACGGCTACAATCAACAGCATCCCCATCTCT			.
>Seq814_245_1458898_0.0002	Seq814	245	0.0002
CTCTGGGATTCTTTCCCGACCACCAGTTGGATCCAAATACGTGGAGGGATGATCCTTCCGGCGCAACAAACTTCTCTCTGCTGAAACAAGCCGGAGATGTCGAAGAGAATCCTGGACCGATGGCCAAGCCTTTGTCTCAAGAAGAATCCACCCTCATTGAAAGAGCAACGGCTACAATCAACAGCATCCCCATCTCT			.
>Seq815_244_1458898_0.0002	Seq815	244	0.0002
CTCTGGGATTCTTTCCCGACCACCAGTTGGATCCAACGCGGAGTCGGAGTAAGTTGTCCGGCGCAACAAACTTCTCTCTGCTGAAACAAGCCGGAGATGTCGAAGAGAATCCTGGACCGATGGCCAAGCCTTTGTCTCAAGAAGAATCCACCCTCATTGAAAGAGCAACGGCTACAATCAACAGCATCCCCATCTCT			.
>Seq816_244_1458898_0.0002	Seq816	244	0.0002
CTCTGGGATTCTTTCCCGACCACCAGTTGGATCCATAGACTATGCTTTGTTGGAGTTCCGGCGCAACAAACTTCTCTCTGCTGAAACAAGCCGGAGATGTCGAAGAGAATCCTGGACCGATGGCCAAGCCTTTGTCTCAAGAAGAATCCACCCTCATTGAAAGAGCAACGGCTACAATCAACAGCATCCCCATCTCA			.
>Seq817_244_1458898_0.0002	Seq817	244	0.0002
CTCTGGGATTCTTTCCCGACCACCAGTTGGATCCACATTATCGGAATTATGGGCATTCCGGCGCAACAAACTTCTCTCTGCTGAAACAAGCCGGAGATGTCGAAGAGAATCCTGGACCGATGGCCAAGCCTTTGTCTCAAGAAGAATCCACCCTCATTGAAAGAGCAACGGCTACAATCAACAGCATCCCCATCTCT			.
>Seq818_244_1458898_0.0002	Seq818	244	0.0002
CTCTGGGATTCTTTCCCGACCACCAGTTGGATCCAGAGAAGGCGAAGAGGAGTCAGTCCGGCGCAACAAACTTCTCTCTGCTGAAACAAGCCGGAGATGTCGAAGAGAATCCTGGACCGATGGCCAAGCCTTTGTCTCAAGAAGAATCCACCCTCATTGAAAGAGCAACGGCTACAATCAACAGCATCCCCATCTCT			.
>Seq819_244_1458898_0.0002	Seq819	244	0.0002
CTCTGGGATTCTTTCCCGACCACCAGTTGGATCCATTGACTCTTAGGCAGTCTACGTCCGGCGCAACAAACTTCTCTCTGCTGAAACAAGCCGGAGATGTCGAAGAGAATCCTGGACCGATGGCCAAGCCTTTGTCTCAAGAAGAATCCACCCTCATTGAAAGAGCAACGGCTACAATCAACAGCATCCCCATCTCT			.
>Seq820_243_1458898_0.0002	Seq820	243	0.0002
CTCTGGGATTCTTTCCCGACCACCAGTTGGATCCAGCTAGGACGATTCAGCGGAAGTCCGGCGCAACAAACTTCTCTCTGCTGAAACAAGCCGGAGATGTCGAAGAGAATCCTGGACCGATGGCCAAGCCTTTGTCTCAAGAAGAATCCACCCTCATTGAAAGAGCAACGGCTACAATCAACAGCATCCCCATCGCA			.
>Seq821_243_1458898_0.0002	Seq821	243	0.0002
CTCTGGGATTCTTTCCCGACCACCAGTTGGATCCAAGGGATTTGGGGTGGAATATTTCCGGCGCAACAAACTTCTCTCTGCTGAAACAAGCCGGAGATGTCGAAGAGAATCCTGGACCGATGGCCAAGCCTTTGTCTCAAGAAGAATCCACCCTCATTGAAAGAGCAACGGCTACAATCAACAGCATCCCCATCTCA			.
>Seq822_243_1458898_0.0002	Seq822	243	0.0002
CTCTGGGATTCTTTCCCGACCACCAGTTGGATCCAGTCTCTTCCACTTGCGAGGTGGGCTCGGTTGTCCGGCGCAACAAACTTCTCTCTGCTGAAACAAGCCGGAGATGTCGAAGAGAATCCTGGACCGATGGCCAAGCCTTTGTCTCAAGAAGAATCCACCCTCATTGAAAGAGCAACGGCTACAATCAACAGCATCCCCATCTCT			.
>Seq823_242_1458898_0.0002	Seq823	242	0.0002
CTCTGGGATTCTTTCCCGACCACCAGTTGGATCCACGGATGGTTCTGTTGTTTTGTTCCGGCGCAACAAACTTCTCTCTGCTGAAACAAGCCGGAGATGTCGAAGAGAATCCTGGACCGATGGCCAAGCCTTTGTCTCAAGAAGAATCCACCCTCATTGAAAGAGCAACGGCTACAATCAACAGCATCCCCATCTCT			.
>Seq824_242_1458898_0.0002	Seq824	242	0.0002
CTCTGGGATTCTTTCCCGACCACCAGTTGGATCCATTTCTTCTTTGGTGTATTGTTTCCGGCGCAACAAACTTCTCTCTGCTGAAACAAGCCGGAGATGTCGAAGAGAATCCTGGACCGATGGCCAAGCCTTTGTCTCAAGAAGAATCCACCCTCATTGAAAGAGCAACGGCTACAATCAACAGCATCCCCATCTCT			.
>Seq825_242_1458898_0.0002	Seq825	242	0.0002
CTCTGGGATTCTTTCCCGACCACCAGTTGGATCCATTTTCTTGTCGTCCTAAGCTTTCCGGCGCAACAAACTTCTCTCTGCTGAAACAAGCCGGAGATGTCGAAGAGAATCCTGGACCGATGGCCAAGCCTTTGTCTCAAGAAGAATCCACCCTCATTGAAAGAGCAACGGCTACAATCAACAGCATCCCCATCTCT			.
>Seq826_242_1458898_0.0002	Seq826	242	0.0002
CTCTGGGATTCTTTCCCGACCACCAGTTGGATCCATTGTTTCGGTCTCCTTTGACTTCCGGCGCAACAAACTTCTCTCTGCTGAAACAAGCCGGAGATGTCGAAGAGAATCCTGGACCGATGGCCAAGCCTTTGTCTCAAGAAGAATCCACCCTCATTGAAAGAGCAACGGCTACAATCAACAGCATCCCCATCTCT			.
>Seq827_241_1458898_0.0002	Seq827	241	0.0002
CTCTGGGATTCTTTCCCGACCACCAGTTGGATCCATATTGTTATACTATTAGGTCGTCCGGCGCAACAAACTTCTCTCTGCTGAAACAAGCCGGAGATGTCGAAGAGAATCCTGGACCGATGGCCAAGCCTTTGTCTCAAGAAGAATCCACCCTCATTGAAAGAGCAACGGCTACAATCAACAGCATCCCCATCTCA			.
>Seq828_241_1458898_0.0002	Seq828	241	0.0002
CTCTGGGATTCTTTCCCGACCACCAGTTGGATCCAGCGAGGAATCATATGGATAGTTCCGGCGCAACAAACTTCTCTCTGCTGAAACAAGCCGGAGATGTCGAAGAGAATCCTGGACCGATGGCCAAGCCTTTGTCTCAAGAAGAATCCACCCTCATTGAAAGAGCAACGGCTACAATCAACAGCATCCCCATCTCT			.
>Seq829_241_1458898_0.0002	Seq829	241	0.0002
CTCTGGGATTCTTTCCCGACCACCAGTTGGATCCAGTTGTCGTAATTCCGGCGCAACAAACTTCTCTCTGCTGAAACAAGCCGGAGATGTCGAAGAGAATCCTGGACCGATGGCCAAGCCTTTGTCTCAAGAAGAATCCACCCTCATTGAAAGAGCAACGGCTACAATCAACAGCATCCCCATCTCT			.
>Seq830_241_1458898_0.0002	Seq830	241	0.0002
CTCTGGGATTCTTTCCCGACCACCAGTTGGATCCAATTTTTCCTAAGTATTGTAATTCCGGCGCAACAAACTTCTCTCTGCTGAAACAAGCCGGAGATGTCGAAGAGAATCCTGGACCGATGGCCAAGCCTTTGTCTCAAGAAGAATCCACCCTCATTGAAAGAGCAACGGCTACAATCAACAGCATCCCCATCTCA			.
>Seq831_241_1458898_0.0002	Seq831	241	0.0002
CTCTGGGATTCTTTCCCGACCACCAGTTGGATCCAACGAAGTCTTCTGGTGTGTGGTCCGGCGCAACAAACTTCTCTCTGCTGAAACAAGCCGGAGATGTCGAAGAGAATCCTGGACCGATGGCCAAGCCTTTGTCTCAAGAAGAATCCACCCTCATTGAAAGAGCAACGGCTACAATCAACAGCATCCCCATCTCT			.
>Seq832_240_1458898_0.0002	Seq832	240	0.0002
CTCTGGGATTCTTTCCCGACCACCAGTTGGATCCAATGTATCTTCATCGTAGGGATTCCGGCGCAACAAACTTCTCTCTGCTGAAACAAGCCGGAGATGTCGAAGAGAATCCTGGACCGATGGCCAAGCCTTTGTCTCAAGAAGAATCCACCCTCATTGAAAGAGCAACGGCTACAATCAACAGCATCCCCATCTCT			.
>Seq833_239_1458898_0.0002	Seq833	239	0.0002
CTCTGGGATTCTTTCCCGACCACCAGTTGGATCCAGTGGAGTCGAGTCGTAAGGTTTCCGGCGCAACAAACTTCTCTCTGCTGAAACAAGCCGGAGATGTCGAAGAGAATCCTGGACCGATGGCCAAGCCTTTGTCTCAAGAAGAATCCACCCTCATTGAAAGAGCAACGGCTACAATCAACAGCATCCCCATCTCA			.
>Seq834_239_1458898_0.0002	Seq834	239	0.0002
CTCTGGGATTCTTTCCCGACCACCAGTTGGATCCAATTTTGATTTCGGGTCCGAATTCCGGCGCAACAAACTTCTCTCTGCTGAAACAAGCCGGAGATGTCGAAGAGAATCCTGGACCGATGGCCAAGCCTTTGTCTCAAGAAGAATCCACCCTCATTGAAAGAGCAACGGCTACAATCAACAGCATCCCCATCTCT			.
>Seq835_239_1458898_0.0002	Seq835	239	0.0002
CTCTGGGATTCTTTCCCGACCACCAGTTGGATCCAGATCGTCCTCCTCTTTTTAAGTCCGGCGCAACAAACTTCTCTCTGCTGAAACAAGCCGGAGATGTCGAAGAGAATCCTGGACCGATGGCCAAGCCTTTGTCTCAAGAAGAATCCACCCTCATTGAAAGAGCAACGGCTACAATCAACAGCATCCCCATCTCT			.
>Seq836_238_1458898_0.0002	Seq836	238	0.0002
CTCTGGGATTCTTTCCCGACCACCAGTTGGATCCATCGAGTATTGGTTGTACTCCTTCCGGCGCAACAAACTTCTCTCTGCTGAAACAAGCCGGAGATGTCGAAGAGAATCCTGGACCGATGGCCAAGCCTTTGTCTCAAGAAGAATCCACCCTCATTGAAAGAGCAACGGCTACAATCAACAGCATCCCCATCTCT			.
>Seq837_238_1458898_0.0002	Seq837	238	0.0002
CTCTGGGATTCTTTCCCGACCACCAGTTGGATCCAGCGCGGGGGCTTTCTCTTCCTTCCGGCGCAACAAACTTCTCTCTGCTGAAACAAGCCGGAGATGTCGAAGAGAATCCTGGACCGATGGCCAAGCCTTTGTCTCAAGAAGAATCCACCCTCATTGAAAGAGCAACGGCTACAATCAACAGCATCCCCATCTCT			.
>Seq838_238_1458898_0.0002	Seq838	238	0.0002
CTCTGGGATTCTTTCCCGACCACCAGTTGGATCCAAGGAGGACGCCGACTATTCGGTCCGGCGCAACAAACTTCTCTCTGCTGAAACAAGCCGGAGATGTCGAAGAGAATCCTGGACCGATGGCCAAGCCTTTGTCTCAAGAAGAATCCACCCTCATTGAAAGAGCAACGGCTACAATCAACAGCATCCCCATCTCT			.
>Seq839_238_1458898_0.0002	Seq839	238	0.0002
CTCTGGGATTCTTTCCCGACCACCAGTTGGATCCATCGGTTCTGGATTTGTGTATTTCCGGCGCAACAAACTTCTCTCTGCTGAAACAAGCCGGAGATGTCGAAGAGAATCCTGGACCGATGGCCAAGCCTTTGTCTCAAGAAGAATCCACCCTCATTGAAAGAGCAACGGCTACAATCAACAGCATCCCCATCTCA			.
>Seq840_237_1458898_0.0002	Seq840	237	0.0002
CTCTGGGATTCTTTCCCGACCACCAGTTGGATCCAAATTCTAGGTTGATTACTACTTCCGGCGCAACAAACTTCTCTCTGCTGAAACAAGCCGGAGATGTCGAAGAGAATCCTGGACCGATGGCCAAGCCTTTGTCTCAAGAAGAATCCACCCTCATTGAAAGAGCAACGGCTACAATCAACAGCATCCCCATCTCT			.
>Seq841_236_1458898_0.0002	Seq841	236	0.0002
CTCTGGGATTCTTTCCCGACCACCAGTTGGATCCAATTGGGCTTTCGTTGCCGGCGTCCGGCGCAACAAACTTCTCTCTGCTGAAACAAGCCGGAGATGTCGAAGAGAATCCTGGACCGATGGCCAAGCCTTTGTCTCAAGAAGAATCCACCCTCATTGAAAGAGCAACGGCTACAATCAACAGCATCCCCATCTCA			.
>Seq842_236_1458898_0.0002	Seq842	236	0.0002
CTCTGGGATTCTTTCCCGACCACCAGTTGGATCCATCTCGTAAGGATTATTCGATGTCCGGCGCAACAAACTTCTCTCTGCTGAAACAAGCCGGAGATGTCGAAGAGAATCCTGGACCGATGGCCAAGCCTTTGTCTCAAGAAGAATCCACCCTCATTGAAAGAGCAACGGCTACAATCAACAGCATCCCCATCTCA			.
>Seq843_236_1458898_0.0002	Seq843	236	0.0002
CTCTGGGATTCTTTCCCGACCACCAGTTGGATCCATTTTGTGATCGGTCTATGAGTTCCGGCGCAACAAACTTCTCTCTGCTGAAACAAGCCGGAGATGTCGAAGAGAATCCTGGACCGATGGCCAAGCCTTTGTCTCAAGAAGAATCCACCCTCATTGAAAGAGCAACGGCTACAATCAACAGCATCCCCATCTCA			.
>Seq844_236_1458898_0.0002	Seq844	236	0.0002
CTCTGGGATTCTTTCCCGACCACCAGTTGGATCCATGTTAGGTTGATAGTAAGCTGTCCGGCGCAACAAACTTCTCTCTGCTGAAACAAGCCGGAGATGTCGAAGAGAATCCTGGACCGATGGCCAAGCCTTTGTCTCAAGAAGAATCCACCCTCATTGAAAGAGCAACGGCTACAATCAACAGCATCCCCATCTCA			.
>Seq845_235_1458898_0.0002	Seq845	235	0.0002
CTCTGGGATTCTTTCCCGACCACCAGTTGGATCCATATAATATGAATGCTTGTTGGTCCGGCGCAACAAACTTCTCTCTGCTGAAACAAGCCGGAGATGTCGAAGAGAATCCTGGACCGATGGCCAAGCCTTTGTCTCAAGAAGAATCCACCCTCATTGAAAGAGCAACGGCTACAATCAACAGCATCCCCATCTCA			.
>Seq846_235_1458898_0.0002	Seq846	235	0.0002
CTCTGGGATTCTTTCCCGACCACCAGTTGGATCCATGGTAGCAGACGCGGGTGGATTCCGGCGCAACAAACTTCTCTCTGCTGAAACAAGCCGGAGATGTCGAAGAGAATCCTGGACCGATGGCCAAGCCTTTGTCTCAAGAAGAATCCACCCTCATTGAAAGAGCAACGGCTACAATCAACAGCATCCCCATCTCA			.
>Seq847_235_1458898_0.0002	Seq847	235	0.0002
CTCTGGGATTCTTTCCCGACCACCAGTTGGATCCAATGACTGTGGAGAAGCCTGTGTCCGGCGCAACAAACTTCTCTCTGCTGAAACAAGCCGGAGATGTCGAAGAGAATCCTGGACCGATGGCCAAGCCTTTGTCTCAAGAAGAATCCACCCTCATTGAAAGAGCAACGGCTACAATCAACAGCATCCCCATCTCT			.
>Seq848_235_1458898_0.0002	Seq848	235	0.0002
CTCTGGGATTCTTTCCCGACCACCAGTTGGATCCAACTTTGTTTTTGACGATTGCGTCCGGCGCAACAAACTTCTCTCTGCTGAAACAAGCCGGAGATGTCGAAGAGAATCCTGGACCGATGGCCAAGCCTTTGTCTCAAGAAGAATCCACCCTCATTGAAAGAGCAACGGCTACAATCAACAGCATCCCCATCTCA			.
>Seq849_234_1458898_0.0002	Seq849	234	0.0002
CTCTGGGATTCTTTCCCGACCACCAGTTGGATCCAACGTATGGGTGTTGTTGTAAGTCCGGCGCAACAAACTTCTCTCTGCTGAAACAAGCCGGAGATGTCGAAGAGAATCCTGGACCGATGGCCAAGCCTTTGTCTCAAGAAGAATCCACCCTCATTGAAAGAGCAACGGCTACAATCAACAGCATCCCCATCTCA			.
>Seq850_234_1458898_0.0002	Seq850	234	0.0002
CTCTGGGATTCTTTCCCGACCACCAGTTGGATCCATGTATGAGTACTCCGTGGTTTTCCGGCGCAACAAACTTCTCTCTGCTGAAACAAGCCGGAGATGTCGAAGAGAATCCTGGACCGATGGCCAAGCCTTTGTCTCAAGAAGAATCCACCCTCATTGAAAGAGCAACGGCTACAATCAACAGCATCCCCATCTCA			.
>Seq851_233_1458898_0.0002	Seq851	233	0.0002
CTCTGGGATTCTTTCCCGACCACCAGTTGGATCCAATTGGGTTGCTTATTCCGAGGTCCGGCGCAACAAACTTCTCTCTGCTGAAACAAGCCGGAGATGTCGAAGAGAATCCTGGACCGATGGCCAAGCCTTTGTCTCAAGAAGAATCCACCCTCATTGAAAGAGCAACGGCTACAATCAACAGCATCCCCATCTCA			.
>Seq852_233_1458898_0.0002	Seq852	233	0.0002
CTCTGGGATTCTTTCCCGACCACCAGTTGGATCCAGCGATTTGGCTGAATACTTGTTCCGGCGCAACAAACTTCTCTCTGCTGAAACAAGCCGGAGATGTCGAAGAGAATCCTGGACCGATGGCCAAGCCTTTGTCTCAAGAAGAATCCACCCTCATTGAAAGAGCAACGGCTACAATCAACAGCATCCCCATCTCT			.
>Seq853_233_1458898_0.0002	Seq853	233	0.0002
CTCTGGGATTCTTTCCCGACCACCAGTTGGATCCATATACTTTGATGGGGAAGACGTCCGGCGCAACAAACTTCTCTCTGCTGAAACAAGCCGGAGATGTCGAAGAGAATCCTGGACCGATGGCCAAGCCTTTGTCTCAAGAAGAATCCACCCTCATTGAAAGAGCAACGGCTACAATCAACAGCATCCCCATCTCT			.
>Seq854_233_1458898_0.0002	Seq854	233	0.0002
CTCTGGGATTCTTTCCCGACCACCAGTTGGATCCAACTATGGCTTCGTTTAAGAATTCCGGCGCAACAAACTTCTCTCTGCTGAAACAAGCCGGAGATGTCGAAGAGAATCCTGGACCGATGGCCAAGCCTTTGTCTCAAGAAGAATCCACCCTCATTGAAAGAGCAACGGCTACAATCAACAGCATCCCCATCGCA			.
>Seq855_232_1458898_0.0002	Seq855	232	0.0002
CTCTGGGATTCTTTCCCGACCACCAGTTGGATCCAAGTAGGTATGATCCTGTTAAGTCCGGCGCAACAAACTTCTCTCTGCTGAAACAAGCCGGAGATGTCGAAGAGAATCCTGGACCGATGGCCAAGCCTTTGTCTCAAGAAGAATCCACCCTCATTGAAAGAGCAACGGCTACAATCAACAGCATCCCCATCTCA			.
>Seq856_232_1458898_0.0002	Seq856	232	0.0002
CTCTGGGATTCTTTCCCGACCACCAGTTGGATCCACGGGGGCTTAATCCGCATAATTCCGGCGCAACAAACTTCTCTCTGCTGAAACAAGCCGGAGATGTCGAAGAGAATCCTGGACCGATGGCCAAGCCTTTGTCTCAAGAAGAATCCACCCTCATTGAAAGAGCAACGGCTACAATCAACAGCATCCCCATCTCT			.
>Seq857_232_1458898_0.0002	Seq857	232	0.0002
CTCTGGGATTCTTTCCCGACCACCAGTTGGATCCATCTTCTTTTTGTCTTTCGGGTTCCGGCGCAACAAACTTCTCTCTGCTGAAACAAGCCGGAGATGTCGAAGAGAATCCTGGACCGATGGCCAAGCCTTTGTCTCAAGAAGAATCCACCCTCATTGAAAGAGCAACGGCTACAATCAACAGCATCCCCATCTCT			.
>Seq858_231_1458898_0.0002	Seq858	231	0.0002
CTCTGGGATTCTTTCCCGACCACCAGTTGGATCCACCTTATTGTATTCGTAAGATGTCCGGCGCAACAAACTTCTCTCTGCTGAAACAAGCCGGAGATGTCGAAGAGAATCCTGGACCGATGGCCAAGCCTTTGTCTCAAGAAGAATCCACCCTCATTGAAAGAGCAACGGCTACAATCAACAGCATCCCCATCTCT			.
>Seq859_231_1458898_0.0002	Seq859	231	0.0002
CTCTGGGATTCTTTCCCGACCACCAGTTGGATCCATCGAGTACGAATACGAATGTGTCCGGCGCAACAAACTTCTCTCTGCTGAAACAAGCCGGAGATGTCGAAGAGAATCCTGGACCGATGGCCAAGCCTTTGTCTCAAGAAGAATCCACCCTCATTGAAAGAGCAACGGCTACAATCAACAGCATCCCCATCTCT			.
>Seq860_231_1458898_0.0002	Seq860	231	0.0002
CTCTGGGATTCTTTCCCGACCACCAGTTGGATCCATGTTGGTTGCATCGGCAGACGTCCGGCGCAACAAACTTCTCTCTGCTGAAACAAGCCGGAGATGTCGAAGAGAATCCTGGACCGATGGCCAAGCCTTTGTCTCAAGAAGAATCCACCCTCATTGAAAGAGCAACGGCTACAATCAACAGCATCCCCATCTCT			.
>Seq861_231_1458898_0.0002	Seq861	231	0.0002
CTCTGGGATTCTTTCCCGACCACCAGTTGGATCCAAGCAGCCGTTTAGTAGGGATTCCGGCGCAACAAACTTCTCTCTGCTGAAACAAGCCGGAGATGTCGAAGAGAATCCTGGACCGATGGCCAAGCCTTTGTCTCAAGAAGAATCCACCCTCATTGAAAGAGCAACGGCTACAATCAACAGCATCCCCATCTCT			.
>Seq862_230_1458898_0.0002	Seq862	230	0.0002
CTCTGGGATTCTTTCCCGACCACCAGTTGGATCCATTTCTTTTTGTTAGTTATGTGTCCGGCGCAACAAACTTCTCTCTGCTGAAACAAGCCGGAGATGTCGAAGAGAATCCTGGACCGATGGCCAAGCCTTTGTCTCAAGAAGAATCCACCCTCATTGAAAGAGCAACGGCTACAATCAACAGCATCCCCATCTCA			.
>Seq863_230_1458898_0.0002	Seq863	230	0.0002
CTCTGGGATTCTTTCCCGACCACCAGTTGGATCCACTTCCGAATGTTGGTTGTAGGTCCGGCGCAACAAACTTCTCTCTGCTGAAACAAGCCGGAGATGTCGAAGAGAATCCTGGACCGATGGCCAAGCCTTTGTCTCAAGAAGAATCCACCCTCATTGAAAGAGCAACGGCTACAATCAACAGCATCCCCATCTCT			.
>Seq864_230_1458898_0.0002	Seq864	230	0.0002
CTCTGGGATTCTTTCCCGACCACCAGTTGGATCCATTGTCTAGTGTGGCTCATCCTTCCGGCGCAACAAACTTCTCTCTGCTGAAACAAGCCGGAGATGTCGAAGAGAATCCTGGACCGATGGCCAAGCCTTTGTCTCAAGAAGAATCCACCCTCATTGAAAGAGCAACGGCTACAATCAACAGCATCCCCATCTCA			.
>Seq865_229_1458898_0.0002	Seq865	229	0.0002
CTCTGGGATTCTTTCCCGACCACCAGTTGGATCCAATGCCTCATACGTTGTAGACTTCCGGCGCAACAAACTTCTCTCTGCTGAAACAAGCCGGAGATGTCGAAGAGAATCCTGGACCGATGGCCAAGCCTTTGTCTCAAGAAGAATCCACCCTCATTGAAAGAGCAACGGCTACAATCAACAGCATCCCCATCTCA			.
>Seq866_229_1458898_0.0002	Seq866	229	0.0002
CTCTGGGATTCTTTCCCGACCACCAGTTGGATCCATCTCTTCCAGTTAATAAGCGGCGGGAGCGGTCCGGCGCAACAAACTTCTCTCTGCTGAAACAAGCCGGAGATGTCGAAGAGAATCCTGGACCGATGGCCAAGCCTTTGTCTCAAGAAGAATCCACCCTCATTGAAAGAGCAACGGCTACAATCAACAGCATCCCCATCTCT			.
>Seq867_228_1458898_0.0002	Seq867	228	0.0002
CTCTGGGATTCTTTCCCGACCACCAGTTGGATCCATCTTCTTAGCCTCAGGTTCGGTCCGGCGCAACAAACTTCTCTCTGCTGAAACAAGCCGGAGATGTCGAAGAGAATCCTGGACCGATGGCCAAGCCTTTGTCTCAAGAAGAATCCACCCTCATTGAAAGAGCAACGGCTACAATCAACAGCATCCCCATCTCT			.
>Seq868_228_1458898_0.0002	Seq868	228	0.0002
CTCTGGGATTCTTTCCCGACCACCAGTTGGATCCAACGGTTTGTCTGAAGAAGGATTCCGGCGCAACAAACTTCTCTCTGCTGAAACAAGCCGGAGATGTCGAAGAGAATCCTGGACCGATGGCCAAGCCTTTGTCTCAAGAAGAATCCACCCTCATTGAAAGAGCAACGGCTACAATCAACAGCATCCCCATCTCT			.
>Seq869_228_1458898_0.0002	Seq869	228	0.0002
CTCTGGGATTCTTTCCCGACCACCAGTTGGATCCAACTGGTGTTACTGTTCCGACGTCCGGCGCAACAAACTTCTCTCTGCTGAAACAAGCCGGAGATGTCGAAGAGAATCCTGGACCGATGGCCAAGCCTTTGTCTCAAGAAGAATCCACCCTCATTGAAAGAGCAACGGCTACAATCAACAGCATCCCCATCTCT			.
>Seq870_227_1458898_0.0002	Seq870	227	0.0002
CTCTGGGATTCTTTCCCGACCACCAGTTGGATCCAACTTGGCTGTCTTATGAGGTGTCCGGCGCAACAAACTTCTCTCTGCTGAAACAAGCCGGAGATGTCGAAGAGAATCCTGGACCGATGGCCAAGCCTTTGTCTCAAGAAGAATCCACCCTCATTGAAAGAGCAACGGCTACAATCAACAGCATCCCCATCTCT			.
>Seq871_227_1458898_0.0002	Seq871	227	0.0002
CTCTGGGATTCTTTCCCGACCACCAGTTGGATCCAATGTGGATGTTGGCTTATGGTTCCGGCGCAACAAACTTCTCTCTGCTGAAACAAGCCGGAGATGTCGAAGAGAATCCTGGACCGATGGCCAAGCCTTTGTCTCAAGAAGAATCCACCCTCATTGAAAGAGCAACGGCTACAATCAACAGCATCCCCATCTCT			.
>Seq872_227_1458898_0.0002	Seq872	227	0.0002
CTCTGGGATTCTTTCCCGACCACCAGTTGGATCCATAGAAGTTTTAGTGTATTTTGTCCGGCGCAACAAACTTCTCTCTGCTGAAACAAGCCGGAGATGTCGAAGAGAATCCTGGACCGATGGCCAAGCCTTTGTCTCAAGAAGAATCCACCCTCATTGAAAGAGCAACGGCTACAATCAACAGCATCCCCATCTCT			.
>Seq873_227_1458898_0.0002	Seq873	227	0.0002
CTCTGGGATTCTTTCCCGACCACCAGTTGGATCCATTGGTGGTGACGGTGAATGGTTCCGGCGCAACAAACTTCTCTCTGCTGAAACAAGCCGGAGATGTCGAAGAGAATCCTGGACCGATGGCCAAGCCTTTGTCTCAAGAAGAATCCACCCTCATTGAAAGAGCAACGGCTACAATCAACAGCATCCCCATCTCT			.
>Seq874_226_1458898_0.0002	Seq874	226	0.0002
CTCTGGGATTCTTTCCCGACCACCAGTTGGATCCAGCTGCGTCGGGTATTGGGATGTCCGGCGCAACAAACTTCTCTCTGCTGAAACAAGCCGGAGATGTCGAAGAGAATCCTGGACCGATGGCCAAGCCTTTGTCTCAAGAAGAATCCACCCTCATTGAAAGAGCAACGGCTACAATCAACAGCATCCCCATCTCT			.
>Seq875_226_1458898_0.0002	Seq875	226	0.0002
CTCTGGGATTCTTTCCCGACCACCAGTTGGATCCACAGAAGACTACGTCGGTTATGTCCGGCGCAACAAACTTCTCTCTGCTGAAACAAGCCGGAGATGTCGAAGAGAATCCTGGACCGATGGCCAAGCCTTTGTCTCAAGAAGAATCCACCCTCATTGAAAGAGCAACGGCTACAATCAACAGCATCCCCATCTCA			.
>Seq876_226_1458898_0.0002	Seq876	226	0.0002
CTCTGGGATTCTTTCCCGACCACCAGTTGGATCCAAGTTTTTTGGGCGTTGTGAGTCCGGCGCAACAAACTTCTCTCTGCTGAAACAAGCCGGAGATGTCGAAGAGAATCCTGGACCGATGGCCAAGCCTTTGTCTCAAGAAGAATCCACCCTCATTGAAAGAGCAACGGCTACAATCAACAGCATCCCCATCTCA			.
>Seq877_225_1458898_0.0002	Seq877	225	0.0002
CTCTGGGATTCTTTCCCGACCACCAGTTGGATCCAATTAGTGGTTCGGGTCATCTGTCCGGCGCAACAAACTTCTCTCTGCTGAAACAAGCCGGAGATGTCGAAGAGAATCCTGGACCGATGGCCAAGCCTTTGTCTCAAGAAGAATCCACCCTCATTGAAAGAGCAACGGCTACAATCAACAGCATCCCCATCTCT			.
>Seq878_225_1458898_0.0002	Seq878	225	0.0002
CTCTGGGATTCTTTCCCGACCACCAGTTGGATCCAATGCTTTTGCATATGTTGGAGTCCGGCGCAACAAACTTCTCTCTGCTGAAACAAGCCGGAGATGTCGAAGAGAATCCTGGACCGATGGCCAAGCCTTTGTCTCAAGAAGAATCCACCCTCATTGAAAGAGCAACGGCTACAATCAACAGCATCCCCATCTCA			.
>Seq879_224_1458898_0.0002	Seq879	224	0.0002
CTCTGGGATTCTTTCCCGACCACCAGTTGGATCCATGGCTTTTTACTCAGAGGGTGTCCGGCGCAACAAACTTCTCTCTGCTGAAACAAGCCGGAGATGTCGAAGAGAATCCTGGACCGATGGCCAAGCCTTTGTCTCAAGAAGAATCCACCCTCATTGAAAGAGCAACGGCTACAATCAACAGCATCCCCATCTCT			.
>Seq880_224_1458898_0.0002	Seq880	224	0.0002
CTCTGGGATTCTTTCCCGACCACCAGTTGGATCCAAAGCTTTCTATGTTTTTGCAGTCCGGCGCAACAAACTTCTCTCTGCTGAAACAAGCCGGAGATGTCGAAGAGAATCCTGGACCGATGGCCAAGCCTTTGTCTCAAGAAGAATCCACCCTCATTGAAAGAGCAACGGCTACAATCAACAGCATCCCCATCTCT			.
>Seq881_224_1458898_0.0002	Seq881	224	0.0002
CTCTGGGATTCTTTCCCGACCACCAGTTGGATCCACATGGTATGGGTAATAAGAGGTCCGGCGCAACAAACTTCTCTCTGCTGAAACAAGCCGGAGATGTCGAAGAGAATCCTGGACCGATGGCCAAGCCTTTGTCTCAAGAAGAATCCACCCTCATTGAAAGAGCAACGGCTACAATCAACAGCATCCCCATCTCT			.
>Seq882_224_1458898_0.0002	Seq882	224	0.0002
CTCTGGGATTCTTTCCCGACCACCAGTTGGATCCAAGGATTTTTCCTAATGCGGATTCCGGCGCAACAAACTTCTCTCTGCTGAAACAAGCCGGAGATGTCGAAGAGAATCCTGGACCGATGGCCAAGCCTTTGTCTCAAGAAGAATCCACCCTCATTGAAAGAGCAACGGCTACAATCAACAGCATCCCCATCTCT			.
>Seq883_224_1458898_0.0002	Seq883	224	0.0002
CTCTGGGATTCTTTCCCGACCACCAGTTGGATCCATCGGCGGAGACTCGGATGAAGTCCGGCGCAACAAACTTCTCTCTGCTGAAACAAGCCGGAGATGTCGAAGAGAATCCTGGACCGATGGCCAAGCCTTTGTCTCAAGAAGAATCCACCCTCATTGAAAGAGCAACGGCTACAATCAACAGCATCCCCATCTCT			.
>Seq884_224_1458898_0.0002	Seq884	224	0.0002
CTCTGGGATTCTTTCCCGACCACCAGTTGGATCCACAGATGCGGACTAGGCATTTTTCCGGCGCAACAAACTTCTCTCTGCTGAAACAAGCCGGAGATGTCGAAGAGAATCCTGGACCGATGGCCAAGCCTTTGTCTCAAGAAGAATCCACCCTCATTGAAAGAGCAACGGCTACAATCAACAGCATCCCCATCTCT			.
>Seq885_223_1458898_0.0002	Seq885	223	0.0002
CTCTGGGATTCTTTCCCGACCACCAGTTGGATCCAAATTTTCTTACTCTGATTGCGTCCGGCGCAACAAACTTCTCTCTGCTGAAACAAGCCGGAGATGTCGAAGAGAATCCTGGACCGATGGCCAAGCCTTTGTCTCAAGAAGAATCCACCCTCATTGAAAGAGCAACGGCTACAATCAACAGCATCCCCATCTCA			.
>Seq886_223_1458898_0.0002	Seq886	223	0.0002
CTCTGGGATTCTTTCCCGACCACCAGTTGGATCCACTTGCTCCTCATACTAGGCCGTCCGGCGCAACAAACTTCTCTCTGCTGAAACAAGCCGGAGATGTCGAAGAGAATCCTGGACCGATGGCCAAGCCTTTGTCTCAAGAAGAATCCACCCTCATTGAAAGAGCAACGGCTACAATCAACAGCATCCCCATCTCT			.
>Seq887_222_1458898_0.0002	Seq887	222	0.0002
CTCTGGGATTCTTTCCCGACCACCAGTTGGATCCATGTAATAGTCGGTCTCTTTTGTCCGGCGCAACAAACTTCTCTCTGCTGAAACAAGCCGGAGATGTCGAAGAGAATCCTGGACCGATGGCCAAGCCTTTGTCTCAAGAAGAATCCACCCTCATTGAAAGAGCAACGGCTACAATCAACAGCATCCCCATCTCT			.
>Seq888_222_1458898_0.0002	Seq888	222	0.0002
CTCTGGGATTCTTTCCCGACCACCAGTTGGATCCATTGTATGGTCCTGATTCTAAGTCCGGCGCAACAAACTTCTCTCTGCTGAAACAAGCCGGAGATGTCGAAGAGAATCCTGGACCGATGGCCAAGCCTTTGTCTCAAGAAGAATCCACCCTCATTGAAAGAGCAACGGCTACAATCAACAGCATCCCCATCTCT			.
>Seq889_222_1458898_0.0002	Seq889	222	0.0002
CTCTGGGATTCTTTCCCGACCACCAGTTGGATCCATCGACTAGTTATACGTATACTTCCGGCGCAACAAACTTCTCTCTGCTGAAACAAGCCGGAGATGTCGAAGAGAATCCTGGACCGATGGCCAAGCCTTTGTCTCAAGAAGAATCCACCCTCATTGAAAGAGCAACGGCTACAATCAACAGCATCCCCATCTCT			.
>Seq890_221_1458898_0.0002	Seq890	221	0.0002
CTCTGGGATTCTTTCCCGACCACCAGTTGGATCCAAATCCGTATCCGCTTAATAATTCCGGCGCAACAAACTTCTCTCTGCTGAAACAAGCCGGAGATGTCGAAGAGAATCCTGGACCGATGGCCAAGCCTTTGTCTCAAGAAGAATCCACCCTCATTGAAAGAGCAACGGCTACAATCAACAGCATCCCCATCTCA			.
>Seq891_221_1458898_0.0002	Seq891	221	0.0002
CTCTGGGATTCTTTCCCGACCACCAGTTGGATCCAACTGTTGATAGTACTGCTCGTTCCGGCGCAACAAACTTCTCTCTGCTGAAACAAGCCGGAGATGTCGAAGAGAATCCTGGACCGATGGCCAAGCCTTTGTCTCAAGAAGAATCCACCCTCATTGAAAGAGCAACGGCTACAATCAACAGCATCCCCATCTCA			.
>Seq892_220_1458898_0.0002	Seq892	220	0.0002
CTCTGGGATTCTTTCCCGACCACCAGTTGGATCCAAGGCCTCCGCGGTGTAATGCTTCCGGCGCAACAAACTTCTCTCTGCTGAAACAAGCCGGAGATGTCGAAGAGAATCCTGGACCGATGGCCAAGCCTTTGTCTCAAGAAGAATCCACCCTCATTGAAAGAGCAACGGCTACAATCAACAGCATCCCCATCGCA			.
>Seq893_220_1458898_0.0002	Seq893	220	0.0002
CTCTGGGATTCTTTCCCGACCACCAGTTGGATCCATTGGTTGTGCATTGGACTCTGTCCGGCGCAACAAACTTCTCTCTGCTGAAACAAGCCGGAGATGTCGAAGAGAATCCTGGACCGATGGCCAAGCCTTTGTCTCAAGAAGAATCCACCCTCATTGAAAGAGCAACGGCTACAATCAACAGCATCCCCATCGCA			.
>Seq894_220_1458898_0.0002	Seq894	220	0.0002
CTCTGGGATTCTTTCCCGACCACCAGTTGGATCCACGGATTCTTTTTCGTTAGTCGTCCGGCGCAACAAACTTCTCTCTGCTGAAACAAGCCGGAGATGTCGAAGAGAATCCTGGACCGATGGCCAAGCCTTTGTCTCAAGAAGAATCCACCCTCATTGAAAGAGCAACGGCTACAATCAACAGCATCCCCATCTCT			.
>Seq895_220_1458898_0.0002	Seq895	220	0.0002
CTCTGGGATTCTTTCCCGACCACCAGTTGGATCCAGGTCTGCGGGTTCATCTGATGTCCGGCGCAACAAACTTCTCTCTGCTGAAACAAGCCGGAGATGTCGAAGAGAATCCTGGACCGATGGCCAAGCCTTTGTCTCAAGAAGAATCCACCCTCATTGAAAGAGCAACGGCTACAATCAACAGCATCCCCATCTCA			.
>Seq896_219_1458898_0.0002	Seq896	219	0.0002
CTCTGGGATTCTTTCCCGACCACCAGTTGGATCCATTTCGGAAGTCTGGTTGGCATTCCGGCGCAACAAACTTCTCTCTGCTGAAACAAGCCGGAGATGTCGAAGAGAATCCTGGACCGATGGCCAAGCCTTTGTCTCAAGAAGAATCCACCCTCATTGAAAGAGCAACGGCTACAATCAACAGCATCCCCATCTCT			.
>Seq897_219_1458898_0.0002	Seq897	219	0.0002
CTCTGGGATTCTTTCCCGACCACCAGTTGGATCCATTGATTCGTCGTATTAAGAGGTCCGGCGCAACAAACTTCTCTCTGCTGAAACAAGCCGGAGATGTCGAAGAGAATCCTGGACCGATGGCCAAGCCTTTGTCTCAAGAAGAATCCACCCTCATTGAAAGAGCAACGGCTACAATCAACAGCATCCCCATCTCA			.
>Seq898_219_1458898_0.0002	Seq898	219	0.0002
CTCTGGGATTCTTTCCCGACCACCAGTTGGATCCATTTGCTATTTTTAGTGCGCGTTCCGGCGCAACAAACTTCTCTCTGCTGAAACAAGCCGGAGATGTCGAAGAGAATCCTGGACCGATGGCCAAGCCTTTGTCTCAAGAAGAATCCACCCTCATTGAAAGAGCAACGGCTACAATCAACAGCATCCCCATCTCA			.
>Seq899_219_1458898_0.0002	Seq899	219	0.0002
CTCTGGGATTCTTTCCCGACCACCAGTTGGATCCAATGCATCTGATTCCGTATTATTCCGGCGCAACAAACTTCTCTCTGCTGAAACAAGCCGGAGATGTCGAAGAGAATCCTGGACCGATGGCCAAGCCTTTGTCTCAAGAAGAATCCACCCTCATTGAAAGAGCAACGGCTACAATCAACAGCATCCCCATCTCT			.
>Seq900_218_1458898_0.0001	Seq900	218	0.0001
CTCTGGGATTCTTTCCCGACCACCAGTTGGATCCAATTAAGGTTAAGTGTACGAGTTCCGGCGCAACAAACTTCTCTCTGCTGAAACAAGCCGGAGATGTCGAAGAGAATCCTGGACCGATGGCCAAGCCTTTGTCTCAAGAAGAATCCACCCTCATTGAAAGAGCAACGGCTACAATCAACAGCATCCCCATCTCT			.
>Seq901_218_1458898_0.0001	Seq901	218	0.0001
CTCTGGGATTCTTTCCCGACCACCAGTTGGATCCAGTTATGCTGAATCGTTTTGCGTCCGGCGCAACAAACTTCTCTCTGCTGAAACAAGCCGGAGATGTCGAAGAGAATCCTGGACCGATGGCCAAGCCTTTGTCTCAAGAAGAATCCACCCTCATTGAAAGAGCAACGGCTACAATCAACAGCATCCCCATCTCA			.
>Seq902_218_1458898_0.0001	Seq902	218	0.0001
CTCTGGGATTCTTTCCCGACCACCAGTTGGATCCATATAAGTATTATAGGATGCCTTCCGGCGCAACAAACTTCTCTCTGCTGAAACAAGCCGGAGATGTCGAAGAGAATCCTGGACCGATGGCCAAGCCTTTGTCTCAAGAAGAATCCACCCTCATTGAAAGAGCAACGGCTACAATCAACAGCATCCCCATCTCT			.
>Seq903_217_1458898_0.0001	Seq903	217	0.0001
CTCTGGGATTCTTTCCCGACCACCAGTTGGATCCACATCATACGAGGCGGACTAGGTCCGGCGCAACAAACTTCTCTCTGCTGAAACAAGCCGGAGATGTCGAAGAGAATCCTGGACCGATGGCCAAGCCTTTGTCTCAAGAAGAATCCACCCTCATTGAAAGAGCAACGGCTACAATCAACAGCATCCCCATCTCA			.
>Seq904_217_1458898_0.0001	Seq904	217	0.0001
CTCTGGGATTCTTTCCCGACCACCAGTTGGATCCATATTCGATTAGTCTGTCTGATTCCGGCGCAACAAACTTCTCTCTGCTGAAACAAGCCGGAGATGTCGAAGAGAATCCTGGACCGATGGCCAAGCCTTTGTCTCAAGAAGAATCCACCCTCATTGAAAGAGCAACGGCTACAATCAACAGCATCCCCATCTCA			.
>Seq905_217_1458898_0.0001	Seq905	217	0.0001
CTCTGGGATTCTTTCCCGACCACCAGTTGGATCCAACGACGAGGACGGGTTCTCCGTCCGGCGCAACAAACTTCTCTCTGCTGAAACAAGCCGGAGATGTCGAAGAGAATCCTGGACCGATGGCCAAGCCTTTGTCTCAAGAAGAATCCACCCTCATTGAAAGAGCAACGGCTACAATCAACAGCATCCCCATCTCT			.
>Seq906_217_1458898_0.0001	Seq906	217	0.0001
CTCTGGGATTCTTTCCCGACCACCAGTTGGATCCAACTGAGGCGGGTAGTATGAATTCCGGCGCAACAAACTTCTCTCTGCTGAAACAAGCCGGAGATGTCGAAGAGAATCCTGGACCGATGGCCAAGCCTTTGTCTCAAGAAGAATCCACCCTCATTGAAAGAGCAACGGCTACAATCAACAGCATCCCCATCTCA			.
>Seq907_217_1458898_0.0001	Seq907	217	0.0001
CTCTGGGATTCTTTCCCGACCACCAGTTGGATCCACTGATGACTTCTACTTGGCAGTCCGGCGCAACAAACTTCTCTCTGCTGAAACAAGCCGGAGATGTCGAAGAGAATCCTGGACCGATGGCCAAGCCTTTGTCTCAAGAAGAATCCACCCTCATTGAAAGAGCAACGGCTACAATCAACAGCATCCCCATCTCT			.
>Seq908_216_1458898_0.0001	Seq908	216	0.0001
CTCTGGGATTCTTTCCCGACCACCAGTTGGATCCACTTTAGTGTTACTCTTTCCGGCGCAACAAACTTCTCTCTGCTGAAACAAGCCGGAGATGTCGAAGAGAATCCTGGACCGATGGCCAAGCCTTTGTCTCAAGAAGAATCCACCCTCATTGAAAGAGCAACGGCTACAATCAACAGCATCCCCATCTCT			.
>Seq909_216_1458898_0.0001	Seq909	216	0.0001
CTCTGGGATTCTTTCCCGACCACCAGTTGGATCCAAAGTTTTGGCTTTATAAGAAGTCCGGCGCAACAAACTTCTCTCTGCTGAAACAAGCCGGAGATGTCGAAGAGAATCCTGGACCGATGGCCAAGCCTTTGTCTCAAGAAGAATCCACCCTCATTGAAAGAGCAACGGCTACAATCAACAGCATCCCCATCTCT			.
>Seq910_216_1458898_0.0001	Seq910	216	0.0001
CTCTGGGATTCTTTCCCGACCACCAGTTGGATCCAGATACGTTGCGGCAGCATCATTCCGGCGCAACAAACTTCTCTCTGCTGAAACAAGCCGGAGATGTCGAAGAGAATCCTGGACCGATGGCCAAGCCTTTGTCTCAAGAAGAATCCACCCTCATTGAAAGAGCAACGGCTACAATCAACAGCATCCCCATCTCT			.
>Seq911_216_1458898_0.0001	Seq911	216	0.0001
CTCTGGGATTCTTTCCCGACCACCAGTTGGATCCAGGTAAGACGCTTGCTACTCATTCCGGCGCAACAAACTTCTCTCTGCTGAAACAAGCCGGAGATGTCGAAGAGAATCCTGGACCGATGGCCAAGCCTTTGTCTCAAGAAGAATCCACCCTCATTGAAAGAGCAACGGCTACAATCAACAGCATCCCCATCTCT			.
>Seq912_215_1458898_0.0001	Seq912	215	0.0001
CTCTGGGATTCTTTCCCGACCACCAGTTGGATCCACGGCATCATAGTACGGAGTGTTCCGGCGCAACAAACTTCTCTCTGCTGAAACAAGCCGGAGATGTCGAAGAGAATCCTGGACCGATGGCCAAGCCTTTGTCTCAAGAAGAATCCACCCTCATTGAAAGAGCAACGGCTACAATCAACAGCATCCCCATCTCT			.
>Seq913_215_1458898_0.0001	Seq913	215	0.0001
CTCTGGGATTCTTTCCCGACCACCAGTTGGATCCACTGACGTGTCGGTTTCCTTGTTCCGGCGCAACAAACTTCTCTCTGCTGAAACAAGCCGGAGATGTCGAAGAGAATCCTGGACCGATGGCCAAGCCTTTGTCTCAAGAAGAATCCACCCTCATTGAAAGAGCAACGGCTACAATCAACAGCATCCCCATCTCT			.
>Seq914_215_1458898_0.0001	Seq914	215	0.0001
CTCTGGGATTCTTTCCCGACCACCAGTTGGATCCAACGGCGGGGCATCTGTCGAAGTCCGGCGCAACAAACTTCTCTCTGCTGAAACAAGCCGGAGATGTCGAAGAGAATCCTGGACCGATGGCCAAGCCTTTGTCTCAAGAAGAATCCACCCTCATTGAAAGAGCAACGGCTACAATCAACAGCATCCCCATCTCT			.
>Seq915_215_1458898_0.0001	Seq915	215	0.0001
CTCTGGGATTCTTTCCCGACCACCAGTTGGATCCACCGATGGGGGCTAATCATGGTTCCGGCGCAACAAACTTCTCTCTGCTGAAACAAGCCGGAGATGTCGAAGAGAATCCTGGACCGATGGCCAAGCCTTTGTCTCAAGAAGAATCCACCCTCATTGAAAGAGCAACGGCTACAATCAACAGCATCCCCATCTCT			.
>Seq916_214_1458898_0.0001	Seq916	214	0.0001
CTCTGGGATTCTTTCCCGACCACCAGTTGGATCCACTTAGTTGGCTGGAGATTCCTTCCGGCGCAACAAACTTCTCTCTGCTGAAACAAGCCGGAGATGTCGAAGAGAATCCTGGACCGATGGCCAAGCCTTTGTCTCAAGAAGAATCCACCCTCATTGAAAGAGCAACGGCTACAATCAACAGCATCCCCATCTCT			.
>Seq917_214_1458898_0.0001	Seq917	214	0.0001
CTCTGGGATTCTTTCCCGACCACCAGTTGGATCCACTTTGGGGTACTAATATGCAGTCCGGCGCAACAAACTTCTCTCTGCTGAAACAAGCCGGAGATGTCGAAGAGAATCCTGGACCGATGGCCAAGCCTTTGTCTCAAGAAGAATCCACCCTCATTGAAAGAGCAACGGCTACAATCAACAGCATCCCCATCTCT			.
>Seq918_214_1458898_0.0001	Seq918	214	0.0001
CTCTGGGATTCTTTCCCGACCACCAGTTGGATCCAGTTAGTCTGAGTGATTATTGTTCCGGCGCAACAAACTTCTCTCTGCTGAAACAAGCCGGAGATGTCGAAGAGAATCCTGGACCGATGGCCAAGCCTTTGTCTCAAGAAGAATCCACCCTCATTGAAAGAGCAACGGCTACAATCAACAGCATCCCCATCTCA			.
>Seq919_213_1458898_0.0001	Seq919	213	0.0001
CTCTGGGATTCTTTCCCGACCACCAGTTGGATCCATCTTATGGTATGCGTACGCAGTCCGGCGCAACAAACTTCTCTCTGCTGAAACAAGCCGGAGATGTCGAAGAGAATCCTGGACCGATGGCCAAGCCTTTGTCTCAAGAAGAATCCACCCTCATTGAAAGAGCAACGGCTACAATCAACAGCATCCCCATCTCT			.
>Seq920_213_1458898_0.0001	Seq920	213	0.0001
CTCTGGGATTCTTTCCCGACCACCAGTTGGATCCAAGTTCTCTGATTTCTTTTAGTTCCGGCGCAACAAACTTCTCTCTGCTGAAACAAGCCGGAGATGTCGAAGAGAATCCTGGACCGATGGCCAAGCCTTTGTCTCAAGAAGAATCCACCCTCATTGAAAGAGCAACGGCTACAATCAACAGCATCCCCATCTCT			.
>Seq921_213_1458898_0.0001	Seq921	213	0.0001
CTCTGGGATTCTTTCCCGACCACCAGTTGGATCCAGCTCTGCTTAGGATTGGGGGTTCCGGCGCAACAAACTTCTCTCTGCTGAAACAAGCCGGAGATGTCGAAGAGAATCCTGGACCGATGGCCAAGCCTTTGTCTCAAGAAGAATCCACCCTCATTGAAAGAGCAACGGCTACAATCAACAGCATCCCCATCTCT			.
>Seq922_213_1458898_0.0001	Seq922	213	0.0001
CTCTGGGATTCTTTCCCGACCACCAGTTGGATCCAGCGGCTCTTCATTGGATGGATTCCGGCGCAACAAACTTCTCTCTGCTGAAACAAGCCGGAGATGTCGAAGAGAATCCTGGACCGATGGCCAAGCCTTTGTCTCAAGAAGAATCCACCCTCATTGAAAGAGCAACGGCTACAATCAACAGCATCCCCATCGCA			.
>Seq923_213_1458898_0.0001	Seq923	213	0.0001
CTCTGGGATTCTTTCCCGACCACCAGTTGGATCCATCTTGGGCTCCTTATTGTTCGTCCGGCGCAACAAACTTCTCTCTGCTGAAACAAGCCGGAGATGTCGAAGAGAATCCTGGACCGATGGCCAAGCCTTTGTCTCAAGAAGAATCCACCCTCATTGAAAGAGCAACGGCTACAATCAACAGCATCCCCATCTCT			.
>Seq924_213_1458898_0.0001	Seq924	213	0.0001
CTCTGGGATTCTTTCCCGACCACCAGTTGGATCCATCTTGGACGTGTCGGTTTATTTCCGGCGCAACAAACTTCTCTCTGCTGAAACAAGCCGGAGATGTCGAAGAGAATCCTGGACCGATGGCCAAGCCTTTGTCTCAAGAAGAATCCACCCTCATTGAAAGAGCAACGGCTACAATCAACAGCATCCCCATCTCT			.
>Seq925_213_1458898_0.0001	Seq925	213	0.0001
CTCTGGGATTCTTTCCCGACCACCAGTTGGATCCACCTCGTTATTTGTATATGGGTTCCGGCGCAACAAACTTCTCTCTGCTGAAACAAGCCGGAGATGTCGAAGAGAATCCTGGACCGATGGCCAAGCCTTTGTCTCAAGAAGAATCCACCCTCATTGAAAGAGCAACGGCTACAATCAACAGCATCCCCATCTCT			.
>Seq926_212_1458898_0.0001	Seq926	212	0.0001
CTCTGGGATTCTTTCCCGACCACCAGTTGGATCCAAATGGTTTGCCGACTAGGAGGTCCGGCGCAACAAACTTCTCTCTGCTGAAACAAGCCGGAGATGTCGAAGAGAATCCTGGACCGATGGCCAAGCCTTTGTCTCAAGAAGAATCCACCCTCATTGAAAGAGCAACGGCTACAATCAACAGCATCCCCATCTCT			.
>Seq927_212_1458898_0.0001	Seq927	212	0.0001
CTCTGGGATTCTTTCCCGACCACCAGTTGGATCCAGATAATCAGACGCGGACGTATTCCGGCGCAACAAACTTCTCTCTGCTGAAACAAGCCGGAGATGTCGAAGAGAATCCTGGACCGATGGCCAAGCCTTTGTCTCAAGAAGAATCCACCCTCATTGAAAGAGCAACGGCTACAATCAACAGCATCCCCATCTCA			.
>Seq928_212_1458898_0.0001	Seq928	212	0.0001
CTCTGGGATTCTTTCCCGACCACCAGTTGGATCCAGCGACGAGTCTGAGGCAGCTGTCCGGCGCAACAAACTTCTCTCTGCTGAAACAAGCCGGAGATGTCGAAGAGAATCCTGGACCGATGGCCAAGCCTTTGTCTCAAGAAGAATCCACCCTCATTGAAAGAGCAACGGCTACAATCAACAGCATCCCCATCTCT			.
>Seq929_212_1458898_0.0001	Seq929	212	0.0001
CTCTGGGATTCTTTCCCGACCACCAGTTGGATCCACCTTGTACTCAGAGTTATTGTTCCGGCGCAACAAACTTCTCTCTGCTGAAACAAGCCGGAGATGTCGAAGAGAATCCTGGACCGATGGCCAAGCCTTTGTCTCAAGAAGAATCCACCCTCATTGAAAGAGCAACGGCTACAATCAACAGCATCCCCATCTCA			.
>Seq930_212_1458898_0.0001	Seq930	212	0.0001
CTCTGGGATTCTTTCCCGACCACCAGTTGGATCCACTGTCTGATTTGATGACTAGGTCCGGCGCAACAAACTTCTCTCTGCTGAAACAAGCCGGAGATGTCGAAGAGAATCCTGGACCGATGGCCAAGCCTTTGTCTCAAGAAGAATCCACCCTCATTGAAAGAGCAACGGCTACAATCAACAGCATCCCCATCTCA			.
>Seq931_212_1458898_0.0001	Seq931	212	0.0001
CTCTGGGATTCTTTCCCGACCACCAGTTGGATCCAACGTTGTTGGCTTTGTATCTTTCCGGCGCAACAAACTTCTCTCTGCTGAAACAAGCCGGAGATGTCGAAGAGAATCCTGGACCGATGGCCAAGCCTTTGTCTCAAGAAGAATCCACCCTCATTGAAAGAGCAACGGCTACAATCAACAGCATCCCCATCTCA			.
>Seq932_212_1458898_0.0001	Seq932	212	0.0001
CTCTGGGATTCTTTCCCGACCACCAGTTGGATCCACAGTTGCTTTTGCGTCCTCTTTCCGGCGCAACAAACTTCTCTCTGCTGAAACAAGCCGGAGATGTCGAAGAGAATCCTGGACCGATGGCCAAGCCTTTGTCTCAAGAAGAATCCACCCTCATTGAAAGAGCAACGGCTACAATCAACAGCATCCCCATCTCT			.
>Seq933_212_1458898_0.0001	Seq933	212	0.0001
CTCTGGGATTCTTTCCCGACCACCAGTTGGATCCAAGGGTGTCGGTGAGGTTGCCGTCCGGCGCAACAAACTTCTCTCTGCTGAAACAAGCCGGAGATGTCGAAGAGAATCCTGGACCGATGGCCAAGCCTTTGTCTCAAGAAGAATCCACCCTCATTGAAAGAGCAACGGCTACAATCAACAGCATCCCCATCTCT			.
>Seq934_212_1458898_0.0001	Seq934	212	0.0001
CTCTGGGATTCTTTCCCGACCACCAGTTGGATCCAGCGGGGACGACGTAGCCTATGTCCGGCGCAACAAACTTCTCTCTGCTGAAACAAGCCGGAGATGTCGAAGAGAATCCTGGACCGATGGCCAAGCCTTTGTCTCAAGAAGAATCCACCCTCATTGAAAGAGCAACGGCTACAATCAACAGCATCCCCATCTCT			.
>Seq935_211_1458898_0.0001	Seq935	211	0.0001
CTCTGGGATTCTTTCCCGACCACCAGTTGGATCCAGGGAGCTTGCGCATTATGGTTCCGGCGCAACAAACTTCTCTCTGCTGAAACAAGCCGGAGATGTCGAAGAGAATCCTGGACCGATGGCCAAGCCTTTGTCTCAAGAAGAATCCACCCTCATTGAAAGAGCAACGGCTACAATCAACAGCATCCCCATCTCT			.
>Seq936_210_1458898_0.0001	Seq936	210	0.0001
CTCTGGGATTCTTTCCCGACCACCAGTTGGATCCATTGCTTAGGAATATGTTTCATTCCGGCGCAACAAACTTCTCTCTGCTGAAACAAGCCGGAGATGTCGAAGAGAATCCTGGACCGATGGCCAAGCCTTTGTCTCAAGAAGAATCCACCCTCATTGAAAGAGCAACGGCTACAATCAACAGCATCCCCATCGCA			.
>Seq937_210_1458898_0.0001	Seq937	210	0.0001
CTCTGGGATTCTTTCCCGACCACCAGTTGGATCCATTGCGGATGCCGATTTTGATGTCCGGCGCAACAAACTTCTCTCTGCTGAAACAAGCCGGAGATGTCGAAGAGAATCCTGGACCGATGGCCAAGCCTTTGTCTCAAGAAGAATCCACCCTCATTGAAAGAGCAACGGCTACAATCAACAGCATCCCCATCTCT			.
>Seq938_210_1458898_0.0001	Seq938	210	0.0001
CTCTGGGATTCTTTCCCGACCACCAGTTGGATCCATTTCTGGATTCTGATATGAAGTCCGGCGCAACAAACTTCTCTCTGCTGAAACAAGCCGGAGATGTCGAAGAGAATCCTGGACCGATGGCCAAGCCTTTGTCTCAAGAAGAATCCACCCTCATTGAAAGAGCAACGGCTACAATCAACAGCATCCCCATCTCT			.
>Seq939_210_1458898_0.0001	Seq939	210	0.0001
CTCTGGGATTCTTTCCCGACCACCAGTTGGATCCATTTGTGTTTGCTGGTCATAAGTCCGGCGCAACAAACTTCTCTCTGCTGAAACAAGCCGGAGATGTCGAAGAGAATCCTGGACCGATGGCCAAGCCTTTGTCTCAAGAAGAATCCACCCTCATTGAAAGAGCAACGGCTACAATCAACAGCATCCCCATCTCT			.
>Seq940_209_1458898_0.0001	Seq940	209	0.0001
CTCTGGGATTCTTTCCCGACCACCAGTTGGATCCAACTATTTTTCCTTCTCCGAGTTCCGGCGCAACAAACTTCTCTCTGCTGAAACAAGCCGGAGATGTCGAAGAGAATCCTGGACCGATGGCCAAGCCTTTGTCTCAAGAAGAATCCACCCTCATTGAAAGAGCAACGGCTACAATCAACAGCATCCCCATCTCT			.
>Seq941_209_1458898_0.0001	Seq941	209	0.0001
CTCTGGGATTCTTTCCCGACCACCAGTTGGATCCATATGTTAGGCATAATTGGCAGTCCGGCGCAACAAACTTCTCTCTGCTGAAACAAGCCGGAGATGTCGAAGAGAATCCTGGACCGATGGCCAAGCCTTTGTCTCAAGAAGAATCCACCCTCATTGAAAGAGCAACGGCTACAATCAACAGCATCCCCATCTCA			.
>Seq942_209_1458898_0.0001	Seq942	209	0.0001
CTCTGGGATTCTTTCCCGACCACCAGTTGGATCCAACTCATGGTCTGGCGTCGAAGTCCGGCGCAACAAACTTCTCTCTGCTGAAACAAGCCGGAGATGTCGAAGAGAATCCTGGACCGATGGCCAAGCCTTTGTCTCAAGAAGAATCCACCCTCATTGAAAGAGCAACGGCTACAATCAACAGCATCCCCATCTCT			.
>Seq943_209_1458898_0.0001	Seq943	209	0.0001
CTCTGGGATTCTTTCCCGACCACCAGTTGGATCCATCTGAGGAGCTTGTTACTACTTCCGGCGCAACAAACTTCTCTCTGCTGAAACAAGCCGGAGATGTCGAAGAGAATCCTGGACCGATGGCCAAGCCTTTGTCTCAAGAAGAATCCACCCTCATTGAAAGAGCAACGGCTACAATCAACAGCATCCCCATCTCT			.
>Seq944_209_1458898_0.0001	Seq944	209	0.0001
CTCTGGGATTCTTTCCCGACCACCAGTTGGATCCAGCGCCGATGCTGATTTCTAATTCCGGCGCAACAAACTTCTCTCTGCTGAAACAAGCCGGAGATGTCGAAGAGAATCCTGGACCGATGGCCAAGCCTTTGTCTCAAGAAGAATCCACCCTCATTGAAAGAGCAACGGCTACAATCAACAGCATCCCCATCTCT			.
>Seq945_208_1458898_0.0001	Seq945	208	0.0001
CTCTGGGATTCTTTCCCGACCACCAGTTGGATCCAAAGCTTCATAGGTTTATGAAGTCCGGCGCAACAAACTTCTCTCTGCTGAAACAAGCCGGAGATGTCGAAGAGAATCCTGGACCGATGGCCAAGCCTTTGTCTCAAGAAGAATCCACCCTCATTGAAAGAGCAACGGCTACAATCAACAGCATCCCCATCTCT			.
>Seq946_208_1458898_0.0001	Seq946	208	0.0001
CTCTGGGATTCTTTCCCGACCACCAGTTGGATCCATTTCTGGGTTCTGTTGGGAGGTCCGGCGCAACAAACTTCTCTCTGCTGAAACAAGCCGGAGATGTCGAAGAGAATCCTGGACCGATGGCCAAGCCTTTGTCTCAAGAAGAATCCACCCTCATTGAAAGAGCAACGGCTACAATCAACAGCATCCCCATCTCT			.
>Seq947_208_1458898_0.0001	Seq947	208	0.0001
CTCTGGGATTCTTTCCCGACCACCAGTTGGATCCAGATCGTTATTGTTAGATTTTGTCCGGCGCAACAAACTTCTCTCTGCTGAAACAAGCCGGAGATGTCGAAGAGAATCCTGGACCGATGGCCAAGCCTTTGTCTCAAGAAGAATCCACCCTCATTGAAAGAGCAACGGCTACAATCAACAGCATCCCCATCTCT			.
>Seq948_208_1458898_0.0001	Seq948	208	0.0001
CTCTGGGATTCTTTCCCGACCACCAGTTGGATCCACATTGTAGGCCTATTCTGTCTTCCGGCGCAACAAACTTCTCTCTGCTGAAACAAGCCGGAGATGTCGAAGAGAATCCTGGACCGATGGCCAAGCCTTTGTCTCAAGAAGAATCCACCCTCATTGAAAGAGCAACGGCTACAATCAACAGCATCCCCATCTCT			.
>Seq949_208_1458898_0.0001	Seq949	208	0.0001
CTCTGGGATTCTTTCCCGACCACCAGTTGGATCCACCTGCTAAGTGGCCTACTTCTTCCGGCGCAACAAACTTCTCTCTGCTGAAACAAGCCGGAGATGTCGAAGAGAATCCTGGACCGATGGCCAAGCCTTTGTCTCAAGAAGAATCCACCCTCATTGAAAGAGCAACGGCTACAATCAACAGCATCCCCATCTCT			.
>Seq950_208_1458898_0.0001	Seq950	208	0.0001
CTCTGGGATTCTTTCCCGACCACCAGTTGGATCCATTTTCTTGGTGTTTTGTTATGTCCGGCGCAACAAACTTCTCTCTGCTGAAACAAGCCGGAGATGTCGAAGAGAATCCTGGACCGATGGCCAAGCCTTTGTCTCAAGAAGAATCCACCCTCATTGAAAGAGCAACGGCTACAATCAACAGCATCCCCATCGCA			.
>Seq951_207_1458898_0.0001	Seq951	207	0.0001
CTCTGGGATTCTTTCCCGACCACCAGTTGGATCCAAATGCGGATACGCTGTCTCGGTCCGGCGCAACAAACTTCTCTCTGCTGAAACAAGCCGGAGATGTCGAAGAGAATCCTGGACCGATGGCCAAGCCTTTGTCTCAAGAAGAATCCACCCTCATTGAAAGAGCAACGGCTACAATCAACAGCATCCCCATCTCA			.
>Seq952_207_1458898_0.0001	Seq952	207	0.0001
CTCTGGGATTCTTTCCCGACCACCAGTTGGATCCAACGTGTTCTTTTCATCTGTGTTCCGGCGCAACAAACTTCTCTCTGCTGAAACAAGCCGGAGATGTCGAAGAGAATCCTGGACCGATGGCCAAGCCTTTGTCTCAAGAAGAATCCACCCTCATTGAAAGAGCAACGGCTACAATCAACAGCATCCCCATCTCT			.
>Seq953_207_1458898_0.0001	Seq953	207	0.0001
CTCTGGGATTCTTTCCCGACCACCAGTTGGATCCAAATTGTCTGAGGACGAAGACTTCCGGCGCAACAAACTTCTCTCTGCTGAAACAAGCCGGAGATGTCGAAGAGAATCCTGGACCGATGGCCAAGCCTTTGTCTCAAGAAGAATCCACCCTCATTGAAAGAGCAACGGCTACAATCAACAGCATCCCCATCTCA			.
>Seq954_207_1458898_0.0001	Seq954	207	0.0001
CTCTGGGATTCTTTCCCGACCACCAGTTGGATCCAAAGATGTATTCGCCGTGTAGTTCCGGCGCAACAAACTTCTCTCTGCTGAAACAAGCCGGAGATGTCGAAGAGAATCCTGGACCGATGGCCAAGCCTTTGTCTCAAGAAGAATCCACCCTCATTGAAAGAGCAACGGCTACAATCAACAGCATCCCCATCTCT			.
>Seq955_207_1458898_0.0001	Seq955	207	0.0001
CTCTGGGATTCTTTCCCGACCACCAGTTGGATCCATTGGAGTTTCTGGATCTGACTTCCGGCGCAACAAACTTCTCTCTGCTGAAACAAGCCGGAGATGTCGAAGAGAATCCTGGACCGATGGCCAAGCCTTTGTCTCAAGAAGAATCCACCCTCATTGAAAGAGCAACGGCTACAATCAACAGCATCCCCATCTCT			.
>Seq956_207_1458898_0.0001	Seq956	207	0.0001
CTCTGGGATTCTTTCCCGACCACCAGTTGGATCCACATTGGGGTATTTTTTATTTTTCCGGCGCAACAAACTTCTCTCTGCTGAAACAAGCCGGAGATGTCGAAGAGAATCCTGGACCGATGGCCAAGCCTTTGTCTCAAGAAGAATCCACCCTCATTGAAAGAGCAACGGCTACAATCAACAGCATCCCCATCTCT			.
>Seq957_207_1458898_0.0001	Seq957	207	0.0001
CTCTGGGATTCTTTCCCGACCACCAGTTGGATCCATCTTCTCCGAAGAGTTATAGGTCCGGCGCAACAAACTTCTCTCTGCTGAAACAAGCCGGAGATGTCGAAGAGAATCCTGGACCGATGGCCAAGCCTTTGTCTCAAGAAGAATCCACCCTCATTGAAAGAGCAACGGCTACAATCAACAGCATCCCCATCTCT			.
>Seq958_206_1458898_0.0001	Seq958	206	0.0001
CTCTGGGATTCTTTCCCGACCACCAGTTGGATCCAACTTATCGTCAGCTTATGGCTTCCGGCGCAACAAACTTCTCTCTGCTGAAACAAGCCGGAGATGTCGAAGAGAATCCTGGACCGATGGCCAAGCCTTTGTCTCAAGAAGAATCCACCCTCATTGAAAGAGCAACGGCTACAATCAACAGCATCCCCATCGCA			.
>Seq959_206_1458898_0.0001	Seq959	206	0.0001
CTCTGGGATTCTTTCCCGACCACCAGTTGGATCCAAGGTATCATAGGTGTTGTCCTTCCGGCGCAACAAACTTCTCTCTGCTGAAACAAGCCGGAGATGTCGAAGAGAATCCTGGACCGATGGCCAAGCCTTTGTCTCAAGAAGAATCCACCCTCATTGAAAGAGCAACGGCTACAATCAACAGCATCCCCATCTCT			.
>Seq960_205_1458898_0.0001	Seq960	205	0.0001
CTCTGGGATTCTTTCCCGACCACCAGTTGGATCCATCTGATGTTTGTTATTCTCGGTCCGGCGCAACAAACTTCTCTCTGCTGAAACAAGCCGGAGATGTCGAAGAGAATCCTGGACCGATGGCCAAGCCTTTGTCTCAAGAAGAATCCACCCTCATTGAAAGAGCAACGGCTACAATCAACAGCATCCCCATCTCT			.
>Seq961_205_1458898_0.0001	Seq961	205	0.0001
CTCTGGGATTCTTTCCCGACCACCAGTTGGATCCAACGTGTTCTACGGGTATGCAGTCCGGCGCAACAAACTTCTCTCTGCTGAAACAAGCCGGAGATGTCGAAGAGAATCCTGGACCGATGGCCAAGCCTTTGTCTCAAGAAGAATCCACCCTCATTGAAAGAGCAACGGCTACAATCAACAGCATCCCCATCTCT			.
>Seq962_205_1458898_0.0001	Seq962	205	0.0001
CTCTGGGATTCTTTCCCGACCACCAGTTGGATCCAGATAATGCGCCGCGGCTGTTGTCCGGCGCAACAAACTTCTCTCTGCTGAAACAAGCCGGAGATGTCGAAGAGAATCCTGGACCGATGGCCAAGCCTTTGTCTCAAGAAGAATCCACCCTCATTGAAAGAGCAACGGCTACAATCAACAGCATCCCCATCTCT			.
>Seq963_205_1458898_0.0001	Seq963	205	0.0001
CTCTGGGATTCTTTCCCGACCACCAGTTGGATCCATCGCGTATTACGCCTACTTTTTCCGGCGCAACAAACTTCTCTCTGCTGAAACAAGCCGGAGATGTCGAAGAGAATCCTGGACCGATGGCCAAGCCTTTGTCTCAAGAAGAATCCACCCTCATTGAAAGAGCAACGGCTACAATCAACAGCATCCCCATCTCT			.
>Seq964_205_1458898_0.0001	Seq964	205	0.0001
CTCTGGGATTCTTTCCCGACCACCAGTTGGATCCACTTCGGTTTATTACGTCGGTTTCCGGCGCAACAAACTTCTCTCTGCTGAAACAAGCCGGAGATGTCGAAGAGAATCCTGGACCGATGGCCAAGCCTTTGTCTCAAGAAGAATCCACCCTCATTGAAAGAGCAACGGCTACAATCAACAGCATCCCCATCGCA			.
>Seq965_204_1458898_0.0001	Seq965	204	0.0001
CTCTGGGATTCTTTCCCGACCACCAGTTGGATCCAACGTTGTGGATTATGATGTCGTCCGGCGCAACAAACTTCTCTCTGCTGAAACAAGCCGGAGATGTCGAAGAGAATCCTGGACCGATGGCCAAGCCTTTGTCTCAAGAAGAATCCACCCTCATTGAAAGAGCAACGGCTACAATCAACAGCATCCCCATCTCT			.
>Seq966_203_1458898_0.0001	Seq966	203	0.0001
CTCTGGGATTCTTTCCCGACCACCAGTTGGATCCAGTGAATATGGCTGCTTAGCTGTCCGGCGCAACAAACTTCTCTCTGCTGAAACAAGCCGGAGATGTCGAAGAGAATCCTGGACCGATGGCCAAGCCTTTGTCTCAAGAAGAATCCACCCTCATTGAAAGAGCAACGGCTACAATCAACAGCATCCCCATCTCA			.
>Seq967_203_1458898_0.0001	Seq967	203	0.0001
CTCTGGGATTCTTTCCCGACCACCAGTTGGATCCAACGAAGAGTAGTATTGTGGATTCCGGCGCAACAAACTTCTCTCTGCTGAAACAAGCCGGAGATGTCGAAGAGAATCCTGGACCGATGGCCAAGCCTTTGTCTCAAGAAGAATCCACCCTCATTGAAAGAGCAACGGCTACAATCAACAGCATCCCCATCTCA			.
>Seq968_203_1458898_0.0001	Seq968	203	0.0001
CTCTGGGATTCTTTCCCGACCACCAGTTGGATCCATTGAATACGATGTTGTTGATGTCCGGCGCAACAAACTTCTCTCTGCTGAAACAAGCCGGAGATGTCGAAGAGAATCCTGGACCGATGGCCAAGCCTTTGTCTCAAGAAGAATCCACCCTCATTGAAAGAGCAACGGCTACAATCAACAGCATCCCCATCTCA			.
>Seq969_202_1458898_0.0001	Seq969	202	0.0001
CTCTGGGATTCTTTCCCGACCACCAGTTGGATCCATTTAAGAATTGGAAGTATAGTTCCGGCGCAACAAACTTCTCTCTGCTGAAACAAGCCGGAGATGTCGAAGAGAATCCTGGACCGATGGCCAAGCCTTTGTCTCAAGAAGAATCCACCCTCATTGAAAGAGCAACGGCTACAATCAACAGCATCCCCATCTCT			.
>Seq970_202_1458898_0.0001	Seq970	202	0.0001
CTCTGGGATTCTTTCCCGACCACCAGTTGGATCCATTTAAGTTGGTGTGGGCTAGTTCCGGCGCAACAAACTTCTCTCTGCTGAAACAAGCCGGAGATGTCGAAGAGAATCCTGGACCGATGGCCAAGCCTTTGTCTCAAGAAGAATCCACCCTCATTGAAAGAGCAACGGCTACAATCAACAGCATCCCCATCTCT			.
>Seq971_202_1458898_0.0001	Seq971	202	0.0001
CTCTGGGATTCTTTCCCGACCACCAGTTGGATCCATCGGTTGTGATTTTTCTGAATTCCGGCGCAACAAACTTCTCTCTGCTGAAACAAGCCGGAGATGTCGAAGAGAATCCTGGACCGATGGCCAAGCCTTTGTCTCAAGAAGAATCCACCCTCATTGAAAGAGCAACGGCTACAATCAACAGCATCCCCATCGCA			.
>Seq972_202_1458898_0.0001	Seq972	202	0.0001
CTCTGGGATTCTTTCCCGACCACCAGTTGGATCCATCTACGTCGCGTATTTCTCATTCCGGCGCAACAAACTTCTCTCTGCTGAAACAAGCCGGAGATGTCGAAGAGAATCCTGGACCGATGGCCAAGCCTTTGTCTCAAGAAGAATCCACCCTCATTGAAAGAGCAACGGCTACAATCAACAGCATCCCCATCTCA			.
>Seq973_202_1458898_0.0001	Seq973	202	0.0001
CTCTGGGATTCTTTCCCGACCACCAGTTGGATCCAAAGTATTGGTATCGGTTTGCTTCCGGCGCAACAAACTTCTCTCTGCTGAAACAAGCCGGAGATGTCGAAGAGAATCCTGGACCGATGGCCAAGCCTTTGTCTCAAGAAGAATCCACCCTCATTGAAAGAGCAACGGCTACAATCAACAGCATCCCCATCTCT			.
>Seq974_202_1458898_0.0001	Seq974	202	0.0001
CTCTGGGATTCTTTCCCGACCACCAGTTGGATCCAAAGCGGTATTCTATGCGGCATTCCGGCGCAACAAACTTCTCTCTGCTGAAACAAGCCGGAGATGTCGAAGAGAATCCTGGACCGATGGCCAAGCCTTTGTCTCAAGAAGAATCCACCCTCATTGAAAGAGCAACGGCTACAATCAACAGCATCCCCATCTCT			.
>Seq975_202_1458898_0.0001	Seq975	202	0.0001
CTCTGGGATTCTTTCCCGACCACCAGTTGGATCCATTGCTTACGCGGAGTACTCAGTCCGGCGCAACAAACTTCTCTCTGCTGAAACAAGCCGGAGATGTCGAAGAGAATCCTGGACCGATGGCCAAGCCTTTGTCTCAAGAAGAATCCACCCTCATTGAAAGAGCAACGGCTACAATCAACAGCATCCCCATCTCT			.
>Seq976_201_1458898_0.0001	Seq976	201	0.0001
CTCTGGGATTCTTTCCCGACCACCAGTTGGATCCACGTTGGTTGGAGCAGGATGTGTCCGGCGCAACAAACTTCTCTCTGCTGAAACAAGCCGGAGATGTCGAAGAGAATCCTGGACCGATGGCCAAGCCTTTGTCTCAAGAAGAATCCACCCTCATTGAAAGAGCAACGGCTACAATCAACAGCATCCCCATCTCT			.
>Seq977_201_1458898_0.0001	Seq977	201	0.0001
CTCTGGGATTCTTTCCCGACCACCAGTTGGATCCAACTAGGAAGGCGATTAATCAGTCCGGCGCAACAAACTTCTCTCTGCTGAAACAAGCCGGAGATGTCGAAGAGAATCCTGGACCGATGGCCAAGCCTTTGTCTCAAGAAGAATCCACCCTCATTGAAAGAGCAACGGCTACAATCAACAGCATCCCCATCGCA			.
>Seq978_201_1458898_0.0001	Seq978	201	0.0001
CTCTGGGATTCTTTCCCGACCACCAGTTGGATCCAAATGTGCGTAAGAATACTAATTCCGGCGCAACAAACTTCTCTCTGCTGAAACAAGCCGGAGATGTCGAAGAGAATCCTGGACCGATGGCCAAGCCTTTGTCTCAAGAAGAATCCACCCTCATTGAAAGAGCAACGGCTACAATCAACAGCATCCCCATCTCT			.
>Seq979_201_1458898_0.0001	Seq979	201	0.0001
CTCTGGGATTCTTTCCCGACCACCAGTTGGATCCATGGAATTTGGGATTGATGAGTCCGGCGCAACAAACTTCTCTCTGCTGAAACAAGCCGGAGATGTCGAAGAGAATCCTGGACCGATGGCCAAGCCTTTGTCTCAAGAAGAATCCACCCTCATTGAAAGAGCAACGGCTACAATCAACAGCATCCCCATCTCT			.
>Seq980_200_1458898_0.0001	Seq980	200	0.0001
CTCTGGGATTCTTTCCCGACCACCAGTTGGATCCACTGAGGTCTAATATGATTGCTTCCGGCGCAACAAACTTCTCTCTGCTGAAACAAGCCGGAGATGTCGAAGAGAATCCTGGACCGATGGCCAAGCCTTTGTCTCAAGAAGAATCCACCCTCATTGAAAGAGCAACGGCTACAATCAACAGCATCCCCATCTCT			.
>Seq981_200_1458898_0.0001	Seq981	200	0.0001
CTCTGGGATTCTTTCCCGACCACCAGTTGGATCCAAATGTGTAGTAGAATGAGGTTTCCGGCGCAACAAACTTCTCTCTGCTGAAACAAGCCGGAGATGTCGAAGAGAATCCTGGACCGATGGCCAAGCCTTTGTCTCAAGAAGAATCCACCCTCATTGAAAGAGCAACGGCTACAATCAACAGCATCCCCATCTCT			.
>Seq982_200_1458898_0.0001	Seq982	200	0.0001
CTCTGGGATTCTTTCCCGACCACCAGTTGGATCCATTTTCTAGTTGTGCTTTGCTTTCCGGCGCAACAAACTTCTCTCTGCTGAAACAAGCCGGAGATGTCGAAGAGAATCCTGGACCGATGGCCAAGCCTTTGTCTCAAGAAGAATCCACCCTCATTGAAAGAGCAACGGCTACAATCAACAGCATCCCCATCTCT			.
>Seq983_200_1458898_0.0001	Seq983	200	0.0001
CTCTGGGATTCTTTCCCGACCACCAGTTGGATCCATCGAATTGTTTGTGGTTGGCGTCCGGCGCAACAAACTTCTCTCTGCTGAAACAAGCCGGAGATGTCGAAGAGAATCCTGGACCGATGGCCAAGCCTTTGTCTCAAGAAGAATCCACCCTCATTGAAAGAGCAACGGCTACAATCAACAGCATCCCCATCTCT			.
>Seq984_199_1458898_0.0001	Seq984	199	0.0001
CTCTGGGATTCTTTCCCGACCACCAGTTGGATCCATATTTTTCGCTTTGGTCGAAGTCCGGCGCAACAAACTTCTCTCTGCTGAAACAAGCCGGAGATGTCGAAGAGAATCCTGGACCGATGGCCAAGCCTTTGTCTCAAGAAGAATCCACCCTCATTGAAAGAGCAACGGCTACAATCAACAGCATCCCCATCTCT			.
>Seq985_199_1458898_0.0001	Seq985	199	0.0001
CTCTGGGATTCTTTCCCGACCACCAGTTGGATCCAACTGCGTTTTTTTGTCTTCGGTCCGGCGCAACAAACTTCTCTCTGCTGAAACAAGCCGGAGATGTCGAAGAGAATCCTGGACCGATGGCCAAGCCTTTGTCTCAAGAAGAATCCACCCTCATTGAAAGAGCAACGGCTACAATCAACAGCATCCCCATCTCT			.
>Seq986_199_1458898_0.0001	Seq986	199	0.0001
CTCTGGGATTCTTTCCCGACCACCAGTTGGATCCAATGCAGATTTGTCGTCTGGTTTCCGGCGCAACAAACTTCTCTCTGCTGAAACAAGCCGGAGATGTCGAAGAGAATCCTGGACCGATGGCCAAGCCTTTGTCTCAAGAAGAATCCACCCTCATTGAAAGAGCAACGGCTACAATCAACAGCATCCCCATCTCT			.
>Seq987_198_1458898_0.0001	Seq987	198	0.0001
CTCTGGGATTCTTTCCCGACCACCAGTTGGATCCACCTTGGAAGTCGGTTTTTCAGTCCGGCGCAACAAACTTCTCTCTGCTGAAACAAGCCGGAGATGTCGAAGAGAATCCTGGACCGATGGCCAAGCCTTTGTCTCAAGAAGAATCCACCCTCATTGAAAGAGCAACGGCTACAATCAACAGCATCCCCATCTCT			.
>Seq988_198_1458898_0.0001	Seq988	198	0.0001
CTCTGGGATTCTTTCCCGACCACCAGTTGGATCCAAAGGTTTTTTATGGTTATAGGTCCGGCGCAACAAACTTCTCTCTGCTGAAACAAGCCGGAGATGTCGAAGAGAATCCTGGACCGATGGCCAAGCCTTTGTCTCAAGAAGAATCCACCCTCATTGAAAGAGCAACGGCTACAATCAACAGCATCCCCATCTCT			.
>Seq989_198_1458898_0.0001	Seq989	198	0.0001
CTCTGGGATTCTTTCCCGACCACCAGTTGGATCCAACGATGACGGGTAAGGATATGTCCGGCGCAACAAACTTCTCTCTGCTGAAACAAGCCGGAGATGTCGAAGAGAATCCTGGACCGATGGCCAAGCCTTTGTCTCAAGAAGAATCCACCCTCATTGAAAGAGCAACGGCTACAATCAACAGCATCCCCATCTCA			.
>Seq990_198_1458898_0.0001	Seq990	198	0.0001
CTCTGGGATTCTTTCCCGACCACCAGTTGGATCCAAAGTCGTGTGGGTCGCGTTATTCCGGCGCAACAAACTTCTCTCTGCTGAAACAAGCCGGAGATGTCGAAGAGAATCCTGGACCGATGGCCAAGCCTTTGTCTCAAGAAGAATCCACCCTCATTGAAAGAGCAACGGCTACAATCAACAGCATCCCCATCTCT			.
>Seq991_198_1458898_0.0001	Seq991	198	0.0001
CTCTGGGATTCTTTCCCGACCACCAGTTGGATCCAACTGCTAGGTCTGGGACTGCTTCCGGCGCAACAAACTTCTCTCTGCTGAAACAAGCCGGAGATGTCGAAGAGAATCCTGGACCGATGGCCAAGCCTTTGTCTCAAGAAGAATCCACCCTCATTGAAAGAGCAACGGCTACAATCAACAGCATCCCCATCTCT			.
>Seq992_198_1458898_0.0001	Seq992	198	0.0001
CTCTGGGATTCTTTCCCGACCACCAGTTGGATCCACATCCGGTGGGTCATCTGAGGTCCGGCGCAACAAACTTCTCTCTGCTGAAACAAGCCGGAGATGTCGAAGAGAATCCTGGACCGATGGCCAAGCCTTTGTCTCAAGAAGAATCCACCCTCATTGAAAGAGCAACGGCTACAATCAACAGCATCCCCATCTCT			.
>Seq993_198_1458898_0.0001	Seq993	198	0.0001
CTCTGGGATTCTTTCCCGACCACCAGTTGGATCCATCGGAGGTTATTACGGGGTCGTCCGGCGCAACAAACTTCTCTCTGCTGAAACAAGCCGGAGATGTCGAAGAGAATCCTGGACCGATGGCCAAGCCTTTGTCTCAAGAAGAATCCACCCTCATTGAAAGAGCAACGGCTACAATCAACAGCATCCCCATCTCT			.
>Seq994_197_1458898_0.0001	Seq994	197	0.0001
CTCTGGGATTCTTTCCCGACCACCAGTTGGATCCAACGTGTAAGCGTCATATTAATTCCGGCGCAACAAACTTCTCTCTGCTGAAACAAGCCGGAGATGTCGAAGAGAATCCTGGACCGATGGCCAAGCCTTTGTCTCAAGAAGAATCCACCCTCATTGAAAGAGCAACGGCTACAATCAACAGCATCCCCATCTCT			.
>Seq995_197_1458898_0.0001	Seq995	197	0.0001
CTCTGGGATTCTTTCCCGACCACCAGTTGGATCCATGTCCGTAGTCTCGTACGGAGTCCGGCGCAACAAACTTCTCTCTGCTGAAACAAGCCGGAGATGTCGAAGAGAATCCTGGACCGATGGCCAAGCCTTTGTCTCAAGAAGAATCCACCCTCATTGAAAGAGCAACGGCTACAATCAACAGCATCCCCATCTCT			.
>Seq996_197_1458898_0.0001	Seq996	197	0.0001
CTCTGGGATTCTTTCCCGACCACCAGTTGGATCCATCTCAGTTTCGGATTAAGATGTCCGGCGCAACAAACTTCTCTCTGCTGAAACAAGCCGGAGATGTCGAAGAGAATCCTGGACCGATGGCCAAGCCTTTGTCTCAAGAAGAATCCACCCTCATTGAAAGAGCAACGGCTACAATCAACAGCATCCCCATCTCT			.
>Seq997_197_1458898_0.0001	Seq997	197	0.0001
CTCTGGGATTCTTTCCCGACCACCAGTTGGATCCATTGCATGCTCGTCATAGTCTTTCCGGCGCAACAAACTTCTCTCTGCTGAAACAAGCCGGAGATGTCGAAGAGAATCCTGGACCGATGGCCAAGCCTTTGTCTCAAGAAGAATCCACCCTCATTGAAAGAGCAACGGCTACAATCAACAGCATCCCCATCTCA			.
>Seq998_196_1458898_0.0001	Seq998	196	0.0001
CTCTGGGATTCTTTCCCGACCACCAGTTGGATCCATTGTAGACTAGTTATTCCGGCGCAACAAACTTCTCTCTGCTGAAACAAGCCGGAGATGTCGAAGAGAATCCTGGACCGATGGCCAAGCCTTTGTCTCAAGAAGAATCCACCCTCATTGAAAGAGCAACGGCTACAATCAACAGCATCCCCATCTCA			.
>Seq999_196_1458898_0.0001	Seq999	196	0.0001
CTCTGGGATTCTTTCCCGACCACCAGTTGGATCCAACGGATTTGCAGTTGCAGATTTCCGGCGCAACAAACTTCTCTCTGCTGAAACAAGCCGGAGATGTCGAAGAGAATCCTGGACCGATGGCCAAGCCTTTGTCTCAAGAAGAATCCACCCTCATTGAAAGAGCAACGGCTACAATCAACAGCATCCCCATCTCA			.
>Seq1000_196_1458898_0.0001	Seq1000	196	0.0001
CTCTGGGATTCTTTCCCGACCACCAGTTGGATCCACCGAGTCTGTTGCAGAGGCTGTCCGGCGCAACAAACTTCTCTCTGCTGAAACAAGCCGGAGATGTCGAAGAGAATCCTGGACCGATGGCCAAGCCTTTGTCTCAAGAAGAATCCACCCTCATTGAAAGAGCAACGGCTACAATCAACAGCATCCCCATCTCA			.
[truncated: 140,586 more rows]
